# Supplementary material for: Longitudinal genomic analysis of Neisseria gonorrhoeae transmission dynamics in Australia
Source: Nat Commun. 2024 Sep 14;15:8076. doi: 10.1038/s41467-024-52343-0 (PMC11401900; doi:10.1038/s41467-024-52343-0)
Supplement: Supplementary file 4 — Supplementary Data 1 [file 41467_2024_52343_MOESM4_ESM.xlsx]

## Sheet: Pass_dataset
		Patient data				Cluster data			Read and assembly quality					MLST								NG-STAR								Genotypic AMR							Phenotypic AMR											Accessions
	ID	Date of collection (dd/mm/yyyy)	Sex	Age group	Anatomical site of collection	Cluster ID	Persistent cluster?	Cluster, pair or single?	Number of contigs	N. gonorrhoeae reads	Average read length	Average depth	Percentage of reads as N. gonorrhoeae	mlst	abcZ	adk	aroE	fumC	gdh	pdhC	pgm	ngstar	penA	mtrR	porB	ponA	gyrA	parC	23S rRNA	penA allele	mtrR allele	porB allele	ponA allele	gyrA allele	parC allele	23S rRNA allele	Beta lactamase	Penicillin MIC (mg)	Penecillin	Tetracycline MIC (mg)	Tetracycline	Ceftriaxone MIC (mg)	Ceftriaxone	Ciprofloxacin MIC (mg)	Ciprofloxacin	Azithromycin MIC (mg)	Azithromycin	Accession	BioProject
	AUSMDU00008753	2017-05-10	M	20-29	Urogenital	1	Not persistent	cluster	245	994762	148	66	90.55	9363	126	39	67	238	148	153	133	1034	2.02	39	11	100	100	100	100	penA Type II NonMosaic; A517G	Meningiditis-like promoter	G120K, A121N	Wild Type	Wild Type	Wild Type	Wild Type	Not detected	0.5	Less susceptible	<=4	Resistant	<=0.008	Susceptible	<=0.03	Susceptible	2	Resistant	SRR8567046	PRJNA520805
	AUSMDU00008754	2017-05-15	M	30-39	Urogenital	1	Not persistent	cluster	236	1128918	148	74.9	90.39	9363	126	39	67	238	148	153	133	1034	2.02	39	11	100	100	100	100	penA Type II NonMosaic; A517G	Meningiditis-like promoter	G120K, A121N	Wild Type	Wild Type	Wild Type	Wild Type	Not detected	0.5	Less susceptible	<=4	Resistant	<=0.008	Susceptible	<=0.03	Susceptible	2	Resistant	SRR8566716	PRJNA520805
	AUSMDU00008755	2017-05-15	M	30-39	Pharyngeal	2	NA	cluster	234	1153322	148	76.5	89.61	9363	126	39	67	238	148	153	133	NEW	2.02	39	3	100	100	100	100	penA Type II NonMosaic; A517G	Meningiditis-like promoter	A121S	Wild Type	Wild Type	Wild Type	Wild Type	Not detected	0.5	Less susceptible	<=4	Resistant	<=0.008	Susceptible	<=0.03	Susceptible	1	Resistant	SRR8566828	PRJNA520805
	AUSMDU00008757	2017-05-18	M	30-39	Rectal	1	Not persistent	cluster	258	1194336	148	79.2	90.15	9363	126	39	67	238	148	153	133	1034	2.02	39	11	100	100	100	100	penA Type II NonMosaic; A517G	Meningiditis-like promoter	G120K, A121N	Wild Type	Wild Type	Wild Type	Wild Type	Not detected	0.5	Less susceptible	<=4	Resistant	<=0.008	Susceptible	<=0.03	Susceptible	1	Resistant	SRR8567014	PRJNA520805
	AUSMDU00008758	2017-05-17	M	30-39	Rectal	3	Not persistent	cluster	232	1132354	148	75.1	90.56	9363	126	39	67	238	148	153	133	NEW	2.02	39	3	100	100	100	100	penA Type II NonMosaic; A517G	Meningiditis-like promoter	A121S	Wild Type	Wild Type	Wild Type	Wild Type	Not detected	0.25	Less susceptible	<=4	Resistant	<=0.008	Susceptible	<=0.03	Susceptible	1	Resistant	SRR8566541	PRJNA520805
	AUSMDU00008759	2017-05-17	M	40-49	Rectal	3	Not persistent	cluster	259	1103224	148	73.2	90.67	9363	126	39	67	238	148	153	133	NEW	2.02	39	3	100	100	100	100	penA Type II NonMosaic; A517G	Meningiditis-like promoter	A121S	Wild Type	Wild Type	Wild Type	Wild Type	Not detected	0.25	Less susceptible	<=4	Resistant	<=0.008	Susceptible	<=0.03	Susceptible	1	Resistant	SRR8566804	PRJNA520805
	AUSMDU00008760	2017-05-19	M	20-29	Rectal	1	Not persistent	cluster	244	1198468	148	79.5	90.57	9363	126	39	67	238	148	153	133	1034	2.02	39	11	100	100	100	100	penA Type II NonMosaic; A517G	Meningiditis-like promoter	G120K, A121N	Wild Type	Wild Type	Wild Type	Wild Type	Not detected	0.5	Less susceptible	<=4	Resistant	<=0.008	Susceptible	<=0.03	Susceptible	1	Resistant	SRR8566805	PRJNA520805
	AUSMDU00008761	2017-05-17	M	0-19	Urogenital	1	Not persistent	cluster	262	1071882	148	71.1	90.8	9363	126	39	67	238	148	153	133	1034	2.02	39	11	100	100	100	100	penA Type II NonMosaic; A517G	Meningiditis-like promoter	G120K, A121N	Wild Type	Wild Type	Wild Type	Wild Type	Not detected	0.5	Less susceptible	<=4	Resistant	<=0.008	Susceptible	<=0.03	Susceptible	1	Resistant	SRR8566809	PRJNA520805
	AUSMDU00008762	2017-05-23	M	20-29	Rectal	1	Not persistent	cluster	253	1109236	148	73.6	90.43	9363	126	39	67	238	148	153	133	1034	2.02	39	11	100	100	100	100	penA Type II NonMosaic; A517G	Meningiditis-like promoter	G120K, A121N	Wild Type	Wild Type	Wild Type	Wild Type	Not detected	0.5	Less susceptible	<=4	Resistant	<=0.008	Susceptible	<=0.03	Susceptible	2	Resistant	SRR8566942	PRJNA520805
	AUSMDU00008763	2017-05-23	M	30-39	Urogenital	4	NA	cluster	222	1146644	148	76	90.2	9363	126	39	67	238	148	153	133	193	2.001	39	11	100	100	100	100	penA Type II NonMosaic; A517G	Meningiditis-like promoter	G120K, A121N	Wild Type	Wild Type	Wild Type	Wild Type	Not detected	0.5	Less susceptible	<=4	Resistant	<=0.008	Susceptible	<=0.03	Susceptible	1	Resistant	SRR8566946	PRJNA520805
	AUSMDU00008764	2017-05-24	M	40-49	Urogenital	5	NA	pair	218	1175064	147	77.4	89.62	9363	126	39	67	238	148	153	133	1034	2.02	39	11	100	100	100	100	penA Type II NonMosaic; A517G	Meningiditis-like promoter	G120K, A121N	Wild Type	Wild Type	Wild Type	Wild Type	Not detected	0.5	Less susceptible	<=4	Resistant	<=0.008	Susceptible	<=0.03	Susceptible	2	Resistant	SRR8567134	PRJNA520805
	AUSMDU00008765	2017-05-26	M	20-29	Pharyngeal	1	Not persistent	cluster	250	1209890	148	80.2	89.67	9363	126	39	67	238	148	153	133	1034	2.02	39	11	100	100	100	100	penA Type II NonMosaic; A517G	Meningiditis-like promoter	G120K, A121N	Wild Type	Wild Type	Wild Type	Wild Type	Not detected	0.5	Less susceptible	<=4	Resistant	<=0.008	Susceptible	<=0.03	Susceptible	1	Resistant	SRR8566654	PRJNA520805
	AUSMDU00008766	2017-05-29	M	20-29	Urogenital	6	NA	singleton	217	1086820	148	72.1	88.9	1584	59	39	67	156	150	153	65	1035	14.005	29	8	100	100	7	2	penA Type XIV NonMosaic; A517G	Wild Type	G120K, A121D	Wild Type	Wild Type	Wild Type	C2611T	Detected	>2	Resistant	<=4	Resistant	<=0.008	Susceptible	<=0.03	Susceptible	2	Resistant	SRR8566882	PRJNA520805
	AUSMDU00008767	2017-05-29	M	20-29	Rectal	7	NA	cluster	234	1006392	148	66.7	90.21	9363	126	39	67	238	148	153	133	1034	2.02	39	11	100	100	100	100	penA Type II NonMosaic; A517G	Meningiditis-like promoter	G120K, A121N	Wild Type	Wild Type	Wild Type	Wild Type	Not detected	0.5	Less susceptible	<=4	Resistant	<=0.008	Susceptible	<=0.03	Susceptible	1	Resistant	SRR8567048	PRJNA520805
	AUSMDU00008768	2017-05-30	M	20-29	Urogenital	3	Not persistent	cluster	219	1198230	148	79.5	89.95	9363	126	39	67	238	148	153	133	NEW	2.02	39	3	100	100	100	100	penA Type II NonMosaic; A517G	Meningiditis-like promoter	A121S	Wild Type	Wild Type	Wild Type	Wild Type	Not detected	0.25	Less susceptible	<=4	Resistant	<=0.008	Susceptible	<=0.03	Susceptible	1	Resistant	SRR8567054	PRJNA520805
	AUSMDU00008769	2017-05-30	M	20-29	Rectal	1	Not persistent	cluster	260	1187758	148	78.8	90.27	9363	126	39	67	238	148	153	133	1034	2.02	39	11	100	100	100	100	penA Type II NonMosaic; A517G	Meningiditis-like promoter	G120K, A121N	Wild Type	Wild Type	Wild Type	Wild Type	Not detected	0.5	Less susceptible	<=4	Resistant	<=0.008	Susceptible	<=0.03	Susceptible	1	Resistant	SRR8567052	PRJNA520805
	AUSMDU00008770	2017-05-30	M	20-29	Urogenital	1	Not persistent	cluster	238	882270	149	58.9	90.79	9363	126	39	67	238	148	153	133	1034	2.02	39	11	100	100	100	100	penA Type II NonMosaic; A517G	Meningiditis-like promoter	G120K, A121N	Wild Type	Wild Type	Wild Type	Wild Type	Not detected	0.5	Less susceptible	<=4	Resistant	<=0.008	Susceptible	<=0.03	Susceptible	1	Resistant	SRR8567059	PRJNA520805
	AUSMDU00008771	2017-05-31	M	20-29	Pharyngeal	1	Not persistent	cluster	239	1101694	148	73.1	90.55	9363	126	39	67	238	148	153	133	1034	2.02	39	11	100	100	100	100	penA Type II NonMosaic; A517G	Meningiditis-like promoter	G120K, A121N	Wild Type	Wild Type	Wild Type	Wild Type	Not detected	0.5	Less susceptible	<=4	Resistant	<=0.008	Susceptible	<=0.03	Susceptible	1	Resistant	SRR8567173	PRJNA520805
	AUSMDU00008772	2017-06-02	M	30-39	Rectal	1	Not persistent	cluster	255	1102630	148	73.1	90.24	9363	126	39	67	238	148	153	133	1034	2.02	39	11	100	100	100	100	penA Type II NonMosaic; A517G	Meningiditis-like promoter	G120K, A121N	Wild Type	Wild Type	Wild Type	Wild Type	Not detected	1	Resistant	<=4	Resistant	<=0.008	Susceptible	<=0.03	Susceptible	1	Resistant	SRR8566571	PRJNA520805
	AUSMDU00008773	2017-06-08	M	30-39	Rectal	3	Not persistent	cluster	219	1368668	147	90.1	89.86	9363	126	39	67	238	148	153	133	NEW	2.02	39	3	100	100	100	100	penA Type II NonMosaic; A517G	Meningiditis-like promoter	A121S	Wild Type	Wild Type	Wild Type	Wild Type	Not detected	0.5	Less susceptible	<=4	Resistant	<=0.008	Susceptible	<=0.03	Susceptible	1	Resistant	SRR8566525	PRJNA520805
	AUSMDU00008774	2017-06-13	M	20-29	Rectal	2	NA	cluster	273	1174388	146	76.8	88.74	9363	126	39	67	238	148	153	133	NEW	2.02	39	3	100	100	100	100	penA Type II NonMosaic; A517G	Meningiditis-like promoter	A121S	Wild Type	Wild Type	Wild Type	Wild Type	Not detected	0.5	Less susceptible	<=4	Resistant	<=0.008	Susceptible	<=0.03	Susceptible	1	Resistant	SRR8566839	PRJNA520805
	AUSMDU00008775	2017-06-15	M	20-29	Pharyngeal	8	NA	singleton	241	1051626	148	69.7	89.31	9363	126	39	67	238	148	153	133	NEW	2.02	39	3	100	100	100	100	penA Type II NonMosaic; A517G	Meningiditis-like promoter	A121S	Wild Type	Wild Type	Wild Type	Wild Type	Not detected	0.5	Less susceptible	<=4	Resistant	<=0.008	Susceptible	<=0.03	Susceptible	1	Resistant	SRR8566702	PRJNA520805
	AUSMDU00008776	2017-06-22	M	20-29	Rectal	1	Not persistent	cluster	278	1269918	148	84.2	90	9363	126	39	67	238	148	153	133	1034	2.02	39	11	100	100	100	100	penA Type II NonMosaic; A517G	Meningiditis-like promoter	G120K, A121N	Wild Type	Wild Type	Wild Type	Wild Type	Not detected	1	Resistant	<=4	Resistant	<=0.008	Susceptible	<=0.03	Susceptible	1	Resistant	SRR8567091	PRJNA520805
	AUSMDU00008777	2017-06-23	M	30-39	Urogenital	1	Not persistent	cluster	238	1143830	148	75.8	90.11	9363	126	39	67	238	148	153	133	1034	2.02	39	11	100	100	100	100	penA Type II NonMosaic; A517G	Meningiditis-like promoter	G120K, A121N	Wild Type	Wild Type	Wild Type	Wild Type	Not detected	1	Resistant	<=4	Resistant	<=0.008	Susceptible	<=0.03	Susceptible	1	Resistant	SRR8567143	PRJNA520805
	AUSMDU00008778	2017-06-26	M	20-29	Urogenital	1	Not persistent	cluster	224	1008278	148	66.9	90.05	9363	126	39	67	238	148	153	133	1034	2.02	39	11	100	100	100	100	penA Type II NonMosaic; A517G	Meningiditis-like promoter	G120K, A121N	Wild Type	Wild Type	Wild Type	Wild Type	Not detected	1	Resistant	<=4	Resistant	<=0.008	Susceptible	<=0.03	Susceptible	1	Resistant	SRR8566699	PRJNA520805
	AUSMDU00008779	2017-06-26	M	20-29	Rectal	1	Not persistent	cluster	227	1173546	148	77.8	90.28	9363	126	39	67	238	148	153	133	1034	2.02	39	11	100	100	100	100	penA Type II NonMosaic; A517G	Meningiditis-like promoter	G120K, A121N	Wild Type	Wild Type	Wild Type	Wild Type	Not detected	1	Resistant	<=4	Resistant	<=0.008	Susceptible	<=0.03	Susceptible	1	Resistant	SRR8566693	PRJNA520805
	AUSMDU00008780	2017-06-27	M	40-49	Urogenital	9	NA	cluster	223	1161820	147	76.5	89.65	9363	126	39	67	238	148	153	133	1034	2.02	39	11	100	100	100	100	penA Type II NonMosaic; A517G	Meningiditis-like promoter	G120K, A121N	Wild Type	Wild Type	Wild Type	Wild Type	Not detected	0.5	Less susceptible	<=4	Resistant	<=0.008	Susceptible	<=0.03	Susceptible	1	Resistant	SRR8566695	PRJNA520805
	AUSMDU00008781	2017-06-29	M	20-29	Rectal	7	NA	cluster	202	1400592	148	92.9	89.94	9363	126	39	67	238	148	153	133	1034	2.02	39	11	100	100	100	100	penA Type II NonMosaic; A517G	Meningiditis-like promoter	G120K, A121N	Wild Type	Wild Type	Wild Type	Wild Type	Not detected	0.25	Less susceptible	<=4	Resistant	<=0.008	Susceptible	<=0.03	Susceptible	1	Resistant	SRR8567207	PRJNA520805
	AUSMDU00008782	2017-06-29	M	30-39	Urogenital	1	Not persistent	cluster	249	1118734	147	73.7	89.51	9363	126	39	67	238	148	153	133	1034	2.02	39	11	100	100	100	100	penA Type II NonMosaic; A517G	Meningiditis-like promoter	G120K, A121N	Wild Type	Wild Type	Wild Type	Wild Type	Not detected	1	Resistant	<=4	Resistant	<=0.008	Susceptible	<=0.03	Susceptible	2	Resistant	SRR8567210	PRJNA520805
	AUSMDU00010847	2017-01-01	M	50-59	Rectal	1	Not persistent	cluster	219	1693006	149	113	95.31	9363	126	39	67	238	148	153	133	1034	2.02	39	11	100	100	100	100	penA Type II NonMosaic; A517G	Meningiditis-like promoter	G120K, A121N	Wild Type	Wild Type	Wild Type	Wild Type	Not detected	1	Resistant	<=4	Resistant	0.016	Susceptible	<=0.03	Susceptible	0.5	Susceptible	SRR8559881	PRJNA520805
	AUSMDU00010848	2017-01-01	M	30-39	Urogenital	10	NA	cluster	187	1733190	149	115.7	95.76	8143	59	39	170	78	146	154	65	426	2.002	40	13	100	7	4	100	penA Type II NonMosaic; A517G	A39T	porB1a	Wild Type	S91F, D95A	D86N	Wild Type	Not detected	0.125	Less susceptible	<=0.25	Susceptible	<=0.008	Susceptible	<=0.03	Susceptible	0.125	Susceptible	SRR8559880	PRJNA520805
	AUSMDU00010849	2017-01-01	M	20-29	Rectal	11	Not persistent	cluster	210	1730264	149	115.5	91.15	8143	59	39	170	78	146	154	65	426	2.002	40	13	100	7	4	100	penA Type II NonMosaic; A517G	A39T	porB1a	Wild Type	S91F, D95A	D86N	Wild Type	Not detected	0.25	Less susceptible	<=4	Resistant	<=0.008	Susceptible	<=0.03	Susceptible	0.25	Susceptible	SRR8559887	PRJNA520805
	AUSMDU00010850	2017-01-01	F	40-49	Urogenital	12	NA	cluster	229	2091234	149	139.6	91.62	7359	109	39	170	156	188	71	65	231	2.002	42	100	100	10	2	100	penA Type II NonMosaic; A517G	A39T	Wild Type	Wild Type	Wild Type	Wild Type	Wild Type	Not detected	0.25	Less susceptible	<=4	Resistant	<=0.008	Susceptible	<=0.03	Susceptible	<=0.06	Susceptible	SRR8559886	PRJNA520805
	AUSMDU00010851	2017-01-01	M	20-29	Urogenital	13	NA	pair	250	1730792	149	115.5	95.38	1901	109	39	170	111	148	153	65	457	12.004	1	1	1	1	3	100	penA Type XII NonMosaic; A517G	-35A Del	Wild Type	L421P	S91F, D95G	S87R	Wild Type	Not detected	0.5	Less susceptible	4	Resistant	0.06	Decreased susceptibility	<=0.03	Susceptible	0.125	Susceptible	SRR8559740	PRJNA520805
	AUSMDU00010852	2017-01-01	M	40-49	Urogenital	14	Persistent	cluster	179	1790130	149	119.5	95.74	8122	59	142	67	156	188	153	65	299	22.001	50	3	100	100	1	100	penA Type XXII NonMosaic; A517G	Wild Type	A121S	Wild Type	Wild Type	Wild Type	Wild Type	Not detected	0.5	Less susceptible	1	Intermediate	0.03	Susceptible	8	Resistant	0.25	Susceptible	SRR8559739	PRJNA520805
	AUSMDU00010853	2017-01-01	M	50-59	Pharyngeal	15	Persistent	cluster	203	1638540	149	109.4	91.49	1579	109	39	67	111	148	153	65	139	9.001	1	8	1	100	2	100	penA Type IX NonMosaic; A517G	-35A Del	G120K, A121D	L421P	Wild Type	Wild Type	Wild Type	Not detected	0.5	Less susceptible	2	Resistant	0.016	Susceptible	16	Resistant	0.125	Susceptible	SRR8559742	PRJNA520805
	AUSMDU00010854	2017-01-01	M	30-39	Rectal	16	Not persistent	cluster	213	1675028	149	111.8	95.94	8143	59	39	170	78	146	154	65	426	2.002	40	13	100	7	4	100	penA Type II NonMosaic; A517G	A39T	porB1a	Wild Type	S91F, D95A	D86N	Wild Type	Not detected	0.5	Less susceptible	<=4	Resistant	<=0.008	Susceptible	<=0.03	Susceptible	1	Resistant	SRR8559741	PRJNA520805
	AUSMDU00010855	2017-01-01	M	20-29	Urogenital	17	NA	cluster	248	1666208	149	111.2	95.76	7363	59	39	67	78	148	153	65	1124	34.007	40	100	100	7	4	100	penA Type XXXIV Mosaic; N513Y	A39T	Wild Type	Wild Type	S91F, D95A	D86N	Wild Type	Not detected	1	Resistant	<=4	Resistant	0.06	Decreased susceptibility	<=0.03	Susceptible	0.25	Susceptible	SRR8559744	PRJNA520805
	AUSMDU00010856	2017-01-01	M	30-39	Rectal	14	Persistent	cluster	212	2505226	149	167.2	91.76	8122	59	142	67	156	188	153	65	299	22.001	50	3	100	100	1	100	penA Type XXII NonMosaic; A517G	Wild Type	A121S	Wild Type	Wild Type	Wild Type	Wild Type	Not detected	0.5	Less susceptible	<=4	Resistant	0.016	Susceptible	<=0.03	Susceptible	1	Resistant	SRR8559743	PRJNA520805
	AUSMDU00010857	2017-01-01	M	20-29	Urogenital	14	Persistent	cluster	186	2229950	149	148.9	95.51	8122	59	142	67	156	188	153	65	299	22.001	50	3	100	100	1	100	penA Type XXII NonMosaic; A517G	Wild Type	A121S	Wild Type	Wild Type	Wild Type	Wild Type	Not detected	0.5	Less susceptible	<=4	Resistant	<=0.008	Susceptible	<=0.03	Susceptible	0.5	Susceptible	SRR8559746	PRJNA520805
	AUSMDU00010858	2017-01-01	M	0-19	Rectal	13	NA	pair	221	2223584	149	148.4	95.32	1901	109	39	170	111	148	153	65	457	12.004	1	1	1	1	3	100	penA Type XII NonMosaic; A517G	-35A Del	Wild Type	L421P	S91F, D95G	S87R	Wild Type	Not detected	0.25	Less susceptible	1	Intermediate	0.03	Susceptible	4	Resistant	0.125	Susceptible	SRR8559745	PRJNA520805
	AUSMDU00010859	2017-01-01	M	20-29	Urogenital	18	NA	cluster	218	1936600	149	129.3	95.73	1587	59	39	67	78	148	153	133	1139	2.002	89	1	100	7	4	100	penA Type II NonMosaic; A517G	A39T	Wild Type	Wild Type	S91F, D95A	D86N	Wild Type	Not detected	0.25	Less susceptible	2	Resistant	0.016	Susceptible	<=0.03	Susceptible	0.25	Susceptible	SRR8559748	PRJNA520805
	AUSMDU00010860	2017-01-01	M	20-29	Pharyngeal	11	Not persistent	cluster	227	1849264	149	123.4	95.37	8143	59	39	170	78	146	154	65	426	2.002	40	13	100	7	4	100	penA Type II NonMosaic; A517G	A39T	porB1a	Wild Type	S91F, D95A	D86N	Wild Type	Detected	>2	Resistant	<=4	Resistant	<=0.008	Susceptible	4	Resistant	0.25	Susceptible	SRR8559944	PRJNA520805
	AUSMDU00010861	2017-01-02	M	30-39	Urogenital	19	NA	singleton	211	1920600	149	128.2	91	1588	59	39	67	158	148	71	65	NEW	19.001	38	21	1	7	5	100	penA Type XIX NonMosaic; A517G	A39T	G120N, A121D	L421P	S91F, D95A	S87R, S88P	Wild Type	Detected	>2	Resistant	>8	Resistant	<=0.008	Susceptible	8	Resistant	0.125	Susceptible	SRR8559945	PRJNA520805
	AUSMDU00010862	2017-01-01	M	20-29	Urogenital	20	NA	cluster	205	2179068	149	145.5	95.37	9363	126	39	67	238	148	153	133	63	2.001	9	1	100	100	100	100	penA Type II NonMosaic; A517G	A39T	Wild Type	Wild Type	Wild Type	Wild Type	Wild Type	Not detected	0.5	Less susceptible	<=4	Resistant	<=0.008	Susceptible	<=0.03	Susceptible	0.25	Susceptible	SRR8559946	PRJNA520805
	AUSMDU00010863	2017-01-01	M	30-39	Urogenital	11	Not persistent	cluster	218	2270956	149	151.6	90.95	8143	59	39	170	78	146	154	65	426	2.002	40	13	100	7	4	100	penA Type II NonMosaic; A517G	A39T	porB1a	Wild Type	S91F, D95A	D86N	Wild Type	Detected	>2	Resistant	<=4	Resistant	<=0.008	Susceptible	4	Resistant	0.125	Susceptible	SRR8559947	PRJNA520805
	AUSMDU00010864	2017-01-02	M	30-39	Rectal	1	Not persistent	cluster	197	2259852	149	150.9	90.57	9363	126	39	67	238	148	153	133	1034	2.02	39	11	100	100	100	100	penA Type II NonMosaic; A517G	Meningiditis-like promoter	G120K, A121N	Wild Type	Wild Type	Wild Type	Wild Type	Not detected	1	Resistant	<=4	Resistant	0.016	Susceptible	<=0.03	Susceptible	0.25	Susceptible	SRR8559940	PRJNA520805
	AUSMDU00010865	2017-01-03	M	40-49	Pharyngeal	14	Persistent	cluster	197	1909016	149	127.4	91.82	8122	59	142	67	156	188	153	65	299	22.001	50	3	100	100	1	100	penA Type XXII NonMosaic; A517G	Wild Type	A121S	Wild Type	Wild Type	Wild Type	Wild Type	Not detected	0.5	Less susceptible	<=4	Resistant	<=0.008	Susceptible	<=0.03	Susceptible	<=0.06	Susceptible	SRR8559941	PRJNA520805
	AUSMDU00010866	2017-01-03	M	40-49	Urogenital	21	Not persistent	cluster	171	2353078	149	157.1	90.73	9363	126	39	67	238	148	153	133	63	2.001	9	1	100	100	100	100	penA Type II NonMosaic; A517G	A39T	Wild Type	Wild Type	Wild Type	Wild Type	Wild Type	Not detected	0.5	Less susceptible	<=4	Resistant	<=0.008	Susceptible	<=0.03	Susceptible	0.25	Susceptible	SRR8559942	PRJNA520805
	AUSMDU00010867	2017-01-03	M	20-29	Urogenital	22	NA	cluster	191	1943960	149	129.8	91.5	7363	59	39	67	78	148	153	65	348	10.001	33	8	1	2	5	100	penA Type X Mosaic; N513Y	Wild Type	G120K, A121D	L421P	S91F, D95N	S87R, S88P	Wild Type	Not detected	2	Resistant	<=4	Resistant	0.06	Decreased susceptibility	>16	Resistant	0.125	Susceptible	SRR8559943	PRJNA520805
	AUSMDU00010868	2017-01-03	F	20-29	Pharyngeal	18	NA	cluster	210	1592532	149	106.3	89.85	1587	59	39	67	78	148	153	133	1139	2.002	89	1	100	7	4	100	penA Type II NonMosaic; A517G	A39T	Wild Type	Wild Type	S91F, D95A	D86N	Wild Type	Detected	>2	Resistant	>8	Resistant	<=0.008	Susceptible	2	Resistant	<=0.06	Susceptible	SRR8559948	PRJNA520805
	AUSMDU00010869	2017-01-03	M	20-29	Urogenital	23	Not persistent	cluster	244	1963604	149	131.1	91.3	11981	109	112	170	111	148	153	65	934	5.002	1	21	1	1	3	100	penA Type V Nonmosaic; A517G, G543S	-35A Del	G120N, A121D	L421P	S91F, D95G	S87R	Wild Type	Not detected	1	Resistant	<=4	Resistant	0.016	Susceptible	8	Resistant	0.5	Susceptible	SRR8559949	PRJNA520805
	AUSMDU00010870	2017-01-04	M	0-19	Urogenital	24	NA	pair	199	1943248	148	128.9	90.6	9363	126	39	67	238	148	153	133	63	2.001	9	1	100	100	100	100	penA Type II NonMosaic; A517G	A39T	Wild Type	Wild Type	Wild Type	Wild Type	Wild Type	Not detected	0.5	Less susceptible	<=4	Resistant	<=0.008	Susceptible	<=0.03	Susceptible	0.25	Susceptible	SRR8559400	PRJNA520805
	AUSMDU00010871	2017-01-03	F	30-39	Unknown	15	Persistent	cluster	178	2530438	149	168.9	91.22	1579	109	39	67	111	148	153	65	139	9.001	1	8	1	100	2	100	penA Type IX NonMosaic; A517G	-35A Del	G120K, A121D	L421P	Wild Type	Wild Type	Wild Type	Not detected	0.25	Less susceptible	<=4	Resistant	<=0.008	Susceptible	<=0.03	Susceptible	<=0.06	Susceptible	SRR8559399	PRJNA520805
	AUSMDU00010872	2017-01-03	F	30-39	Urogenital	15	Persistent	cluster	168	2175272	149	145.2	91.41	1579	109	39	67	111	148	153	65	139	9.001	1	8	1	100	2	100	penA Type IX NonMosaic; A517G	-35A Del	G120K, A121D	L421P	Wild Type	Wild Type	Wild Type	Not detected	1	Resistant	<=4	Resistant	0.016	Susceptible	<=0.03	Susceptible	0.125	Susceptible	SRR8559398	PRJNA520805
	AUSMDU00010873	2017-01-03	M	30-39	Pharyngeal	25	NA	singleton	187	2081712	149	139	91.12	7363	59	39	67	78	148	153	65	1351	44.001	16	8	1	1	45	100	penA Type 44 NonMosaic; A501T, A517G	-35A Del	G120K, A121D	L421P	S91F, D95G	S87I	Wild Type	Not detected	0.5	Less susceptible	<=4	Resistant	0.016	Susceptible	16	Resistant	0.25	Susceptible	SRR8559397	PRJNA520805
	AUSMDU00010874	2017-01-04	M	30-39	Urogenital	1	Not persistent	cluster	231	2144428	148	142.2	89.89	9363	126	39	67	238	148	153	133	NEW	2.02	39	3	100	100	100	100	penA Type II NonMosaic; A517G	Meningiditis-like promoter	A121S	Wild Type	Wild Type	Wild Type	Wild Type	Not detected	0.5	Less susceptible	<=4	Resistant	<=0.008	Susceptible	<=0.03	Susceptible	0.5	Susceptible	SRR8559404	PRJNA520805
	AUSMDU00010875	2017-01-06	M	20-29	Urogenital	26	Persistent	cluster	199	2078782	149	138.8	91.5	7359	109	39	170	156	188	71	65	231	2.002	42	100	100	10	2	100	penA Type II NonMosaic; A517G	A39T	Wild Type	Wild Type	Wild Type	Wild Type	Wild Type	Not detected	0.25	Less susceptible	<=4	Resistant	<=0.008	Susceptible	<=0.03	Susceptible	0.125	Susceptible	SRR8559403	PRJNA520805
	AUSMDU00010876	2017-01-05	M	20-29	Rectal	14	Persistent	cluster	188	1949568	149	130.1	91.74	8122	59	142	67	156	188	153	65	299	22.001	50	3	100	100	1	100	penA Type XXII NonMosaic; A517G	Wild Type	A121S	Wild Type	Wild Type	Wild Type	Wild Type	Not detected	0.25	Less susceptible	<=4	Resistant	<=0.008	Susceptible	<=0.03	Susceptible	<=0.06	Susceptible	SRR8559402	PRJNA520805
	AUSMDU00010877	2017-01-05	M	50-59	Pharyngeal	4	NA	cluster	230	2097170	149	140	90.04	9363	126	39	67	238	148	153	133	193	2.001	39	11	100	100	100	100	penA Type II NonMosaic; A517G	Meningiditis-like promoter	G120K, A121N	Wild Type	Wild Type	Wild Type	Wild Type	Not detected	0.5	Less susceptible	<=4	Resistant	0.016	Susceptible	<=0.03	Susceptible	0.5	Susceptible	SRR8559401	PRJNA520805
	AUSMDU00010878	2017-01-05	M	30-39	Urogenital	27	NA	cluster	200	2372336	148	157.3	90.36	9363	126	39	67	238	148	153	133	63	2.001	9	1	100	100	100	100	penA Type II NonMosaic; A517G	A39T	Wild Type	Wild Type	Wild Type	Wild Type	Wild Type	Not detected	0.5	Less susceptible	<=4	Resistant	<=0.008	Susceptible	<=0.03	Susceptible	0.25	Susceptible	SRR8559392	PRJNA520805
	AUSMDU00010879	2017-01-05	M	30-39	Pharyngeal	1	Not persistent	cluster	225	2844652	147	187.3	88.32	9363	126	39	67	238	148	153	133	1034	2.02	39	11	100	100	100	100	penA Type II NonMosaic; A517G	Meningiditis-like promoter	G120K, A121N	Wild Type	Wild Type	Wild Type	Wild Type	Not detected	0.5	Less susceptible	<=4	Resistant	<=0.008	Susceptible	<=0.03	Susceptible	1	Resistant	SRR8559391	PRJNA520805
	AUSMDU00010880	2017-01-05	M	20-29	Pharyngeal	28	NA	cluster	220	2529852	148	167.7	91.46	7359	109	39	170	156	188	71	65	231	2.002	42	100	100	10	2	100	penA Type II NonMosaic; A517G	A39T	Wild Type	Wild Type	Wild Type	Wild Type	Wild Type	Not detected	0.25	Less susceptible	<=4	Resistant	<=0.008	Susceptible	<=0.03	Susceptible	<=0.06	Susceptible	SRR8559210	PRJNA520805
	AUSMDU00010881	2017-01-05	M	20-29	Urogenital	14	Persistent	cluster	214	2219280	149	148.1	91.68	8122	59	142	67	156	188	153	65	299	22.001	50	3	100	100	1	100	penA Type XXII NonMosaic; A517G	Wild Type	A121S	Wild Type	Wild Type	Wild Type	Wild Type	Not detected	0.5	Less susceptible	<=4	Resistant	<=0.008	Susceptible	<=0.03	Susceptible	<=0.06	Susceptible	SRR8559211	PRJNA520805
	AUSMDU00010882	2017-01-06	M	40-49	Urogenital	29	NA	singleton	200	2603178	148	172.6	91.38	13480	109	39	170	78	146	154	65	NEW	2.002	54	100	100	7	4	100	penA Type II NonMosaic; A517G	A39T	Wild Type	Wild Type	S91F, D95A	D86N	Wild Type	Not detected	0.25	Less susceptible	<=4	Resistant	<=0.008	Susceptible	4	Resistant	<=0.06	Susceptible	SRR8559208	PRJNA520805
	AUSMDU00010883	2017-01-06	M	20-29	Rectal	15	Persistent	cluster	202	2417090	149	161.4	91.22	1579	109	39	67	111	148	153	65	139	9.001	1	8	1	100	2	100	penA Type IX NonMosaic; A517G	-35A Del	G120K, A121D	L421P	Wild Type	Wild Type	Wild Type	Not detected	1	Resistant	<=4	Resistant	0.016	Susceptible	<=0.03	Susceptible	0.25	Susceptible	SRR8559209	PRJNA520805
	AUSMDU00010884	2017-01-06	M	40-49	Rectal	30	NA	singleton	193	1966930	149	131.3	90.99	7822	126	39	170	111	148	153	65	416	2.002	19	3	1	7	3	100	penA Type II NonMosaic; A517G	-35A Del, G45D	A121S	L421P	S91F, D95A	S87R	Wild Type	Detected	>2	Resistant	>8	Resistant	<=0.008	Susceptible	8	Resistant	0.125	Susceptible	SRR8559700	PRJNA520805
	AUSMDU00011071	2017-01-02	M	20-29	Urogenital	1	Not persistent	cluster	231	3145668	149	210	95.55	9363	126	39	67	238	148	153	133	1034	2.02	39	11	100	100	100	100	penA Type II NonMosaic; A517G	Meningiditis-like promoter	G120K, A121N	Wild Type	Wild Type	Wild Type	Wild Type	Not detected	0.5	Less susceptible	<=4	Resistant	<=0.008	Susceptible	<=0.03	Susceptible	0.5	Susceptible	SRR8559879	PRJNA520805
	AUSMDU00011072	2017-01-02	M	20-29	Pharyngeal	31	NA	cluster	209	3108656	149	207.5	95.4	7371	59	39	170	111	148	153	65	501	18.001	36	8	1	2	24	100	penA Type XVIII NonMosaic; A501T, A517G, G543S	-35A Del, A39T	G120K, A121D	L421P	S91F, D95N	S87I	Wild Type	Not detected	0.5	Less susceptible	2	Resistant	0.016	Susceptible	8	Resistant	0.25	Susceptible	SRR8559878	PRJNA520805
	AUSMDU00011073	2017-01-02	M	30-39	Urogenital	4	NA	cluster	213	3329030	149	222.2	90.47	9363	126	39	67	238	148	153	133	193	2.001	39	11	100	100	100	100	penA Type II NonMosaic; A517G	Meningiditis-like promoter	G120K, A121N	Wild Type	Wild Type	Wild Type	Wild Type	Detected	>2	Resistant	>8	Resistant	<=0.008	Susceptible	4	Resistant	<=0.06	Susceptible	SRR8559885	PRJNA520805
	AUSMDU00011074	2017-01-02	F	30-39	Rectal	14	Persistent	cluster	207	2888072	149	192.8	96	8122	59	142	67	156	188	153	65	299	22.001	50	3	100	100	1	100	penA Type XXII NonMosaic; A517G	Wild Type	A121S	Wild Type	Wild Type	Wild Type	Wild Type	Not detected	2	Resistant	<=4	Resistant	0.06	Decreased susceptibility	>16	Resistant	0.125	Susceptible	SRR8559884	PRJNA520805
	AUSMDU00011075	2017-01-02	M	20-29	Urogenital	32	NA	singleton	218	3016514	149	201.4	96.23	8156	59	39	67	111	150	153	65	4819	2.001	10	1	1	100	2	100	penA Type II NonMosaic; A517G	A39T	Wild Type	L421P	Wild Type	Wild Type	Wild Type	Not detected	0.5	Less susceptible	<=4	Resistant	0.016	Susceptible	4	Resistant	0.125	Susceptible	SRR8559883	PRJNA520805
	AUSMDU00011076	2017-01-02	F	30-39	Urogenital	14	Persistent	cluster	190	3420218	149	228.3	96.26	8122	59	142	67	156	188	153	65	299	22.001	50	3	100	100	1	100	penA Type XXII NonMosaic; A517G	Wild Type	A121S	Wild Type	Wild Type	Wild Type	Wild Type	Not detected	0.25	Less susceptible	<=0.25	Susceptible	<=0.008	Susceptible	<=0.03	Susceptible	0.125	Susceptible	SRR8559882	PRJNA520805
	AUSMDU00011077	2017-01-02	M	40-49	Urogenital	33	Persistent	cluster	193	4243848	149	283.3	92.28	7363	59	39	67	78	148	153	65	1127	92.001	16	1	1	1	10	100	penA Type 92 Mosaic; N513Y	-35A Del	Wild Type	L421P	S91F, D95G	Wild Type	Wild Type	Not detected	0.25	Less susceptible	<=4	Resistant	<=0.008	Susceptible	4	Resistant	0.125	Susceptible	SRR8559747	PRJNA520805
	AUSMDU00011078	2017-01-06	M	20-29	Urogenital	1	Not persistent	cluster	220	3758284	149	250.9	90.65	9363	126	39	67	238	148	153	133	NEW	2.02	39	3	100	100	100	100	penA Type II NonMosaic; A517G	Meningiditis-like promoter	A121S	Wild Type	Wild Type	Wild Type	Wild Type	Not detected	0.5	Less susceptible	<=4	Resistant	<=0.008	Susceptible	<=0.03	Susceptible	0.5	Susceptible	SRR8559207	PRJNA520805
	AUSMDU00011079	2017-01-06	M	30-39	Rectal	11	Not persistent	cluster	210	2899708	149	193.6	91.49	8143	59	39	170	78	146	154	65	426	2.002	40	13	100	7	4	100	penA Type II NonMosaic; A517G	A39T	porB1a	Wild Type	S91F, D95A	D86N	Wild Type	Detected	>2	Resistant	<=4	Resistant	<=0.008	Susceptible	4	Resistant	0.125	Susceptible	SRR8559204	PRJNA520805
	AUSMDU00011080	2017-01-04	F	20-29	Urogenital	34	NA	cluster	223	3263726	149	217.9	92.29	7359	109	39	170	156	188	71	65	231	2.002	42	100	100	10	2	100	penA Type II NonMosaic; A517G	A39T	Wild Type	Wild Type	Wild Type	Wild Type	Wild Type	Not detected	0.25	Less susceptible	<=4	Resistant	<=0.008	Susceptible	<=0.03	Susceptible	0.125	Susceptible	SRR8559205	PRJNA520805
	AUSMDU00011081	2017-01-06	M	20-29	Urogenital	35	NA	cluster	180	2979172	149	198.9	91.85	8156	59	39	67	111	150	153	65	NEW	2.001	1	1	1	100	2	2|31|41*	penA Type II NonMosaic; A517G	-35A Del	Wild Type	L421P	Wild Type	Wild Type		Not detected	0.5	Less susceptible	<=4	Resistant	<=0.008	Susceptible	<=0.03	Susceptible	0.25	Susceptible	SRR8559202	PRJNA520805
	AUSMDU00011082	2017-01-05	F	50-59	Urogenital	36	NA	singleton	249	2566018	149	171.3	92.19	7359	109	39	170	156	188	71	65	231	2.002	42	100	100	10	2	100	penA Type II NonMosaic; A517G	A39T	Wild Type	Wild Type	Wild Type	Wild Type	Wild Type	Not detected	0.125	Less susceptible	<=4	Resistant	<=0.008	Susceptible	<=0.03	Susceptible	<=0.06	Susceptible	SRR8559203	PRJNA520805
	AUSMDU00011083	2017-01-04	M	0-19	Urogenital	26	Persistent	cluster	212	3070798	149	205	92.4	7359	109	39	170	156	188	71	65	231	2.002	42	100	100	10	2	100	penA Type II NonMosaic; A517G	A39T	Wild Type	Wild Type	Wild Type	Wild Type	Wild Type	Not detected	0.125	Less susceptible	<=4	Resistant	<=0.008	Susceptible	<=0.03	Susceptible	<=0.06	Susceptible	SRR8559628	PRJNA520805
	AUSMDU00011084	2017-01-06	M	20-29	Pharyngeal	37	NA	cluster	215	3166696	149	211.4	92.33	7359	109	39	170	156	188	71	65	231	2.002	42	100	100	10	2	100	penA Type II NonMosaic; A517G	A39T	Wild Type	Wild Type	Wild Type	Wild Type	Wild Type	Not detected	0.25	Less susceptible	<=4	Resistant	<=0.008	Susceptible	<=0.03	Susceptible	<=0.06	Susceptible	SRR8559627	PRJNA520805
	AUSMDU00011085	2017-01-06	F	50-59	Urogenital	21	Not persistent	cluster	180	2950666	149	197	91.78	9363	126	39	67	238	148	153	133	63	2.001	9	1	100	100	100	100	penA Type II NonMosaic; A517G	A39T	Wild Type	Wild Type	Wild Type	Wild Type	Wild Type	Not detected	0.5	Less susceptible	<=4	Resistant	<=0.008	Susceptible	<=0.03	Susceptible	0.25	Susceptible	SRR8559630	PRJNA520805
	AUSMDU00011086	2017-01-07	M	20-29	Urogenital	26	Persistent	cluster	220	3905308	149	260.7	92.28	7359	109	39	170	156	188	71	65	231	2.002	42	100	100	10	2	100	penA Type II NonMosaic; A517G	A39T	Wild Type	Wild Type	Wild Type	Wild Type	Wild Type	Not detected	0.125	Less susceptible	<=4	Resistant	<=0.008	Susceptible	<=0.03	Susceptible	0.125	Susceptible	SRR8559629	PRJNA520805
	AUSMDU00011087	2017-01-07	F	40-49	Urogenital	38	Persistent	cluster	188	4030820	149	269.1	91.06	11428	126	39	170	238	734	153	133	63	2.001	9	1	100	100	100	100	penA Type II NonMosaic; A517G	A39T	Wild Type	Wild Type	Wild Type	Wild Type	Wild Type	Not detected	0.25	Less susceptible	<=4	Resistant	<=0.008	Susceptible	<=0.03	Susceptible	0.25	Susceptible	SRR8559624	PRJNA520805
	AUSMDU00011088	2017-01-04	M	20-29	Urogenital	15	Persistent	cluster	211	4379070	149	292.3	95.53	1579	109	39	67	111	148	153	65	139	9.001	1	8	1	100	2	100	penA Type IX NonMosaic; A517G	-35A Del	G120K, A121D	L421P	Wild Type	Wild Type	Wild Type	Not detected	0.25	Less susceptible	<=4	Resistant	<=0.008	Susceptible	<=0.03	Susceptible	<=0.06	Susceptible	SRR8559623	PRJNA520805
	AUSMDU00011089	2017-01-06	F	20-29	Urogenital	34	NA	cluster	191	3038376	149	202.8	92.26	7359	109	39	170	156	188	71	65	231	2.002	42	100	100	10	2	100	penA Type II NonMosaic; A517G	A39T	Wild Type	Wild Type	Wild Type	Wild Type	Wild Type	Not detected	0.25	Less susceptible	<=4	Resistant	<=0.008	Susceptible	<=0.03	Susceptible	0.25	Susceptible	SRR8559626	PRJNA520805
	AUSMDU00011090	2017-01-09	M	30-39	Urogenital	33	Persistent	cluster	187	3003152	149	200.5	92.33	7363	59	39	67	78	148	153	65	1037	92.001	16	10	1	1	10	100	penA Type 92 Mosaic; N513Y	-35A Del	G120K, A121D	L421P	S91F, D95G	Wild Type	Wild Type	Not detected	1	Resistant	<=4	Resistant	0.03	Susceptible	8	Resistant	0.25	Susceptible	SRR8559625	PRJNA520805
	AUSMDU00011091	2017-01-06	M	50-59	Urogenital	11	Not persistent	cluster	209	2627886	149	175.4	91.91	8143	59	39	170	78	146	154	65	426	2.002	40	13	100	7	4	100	penA Type II NonMosaic; A517G	A39T	porB1a	Wild Type	S91F, D95A	D86N	Wild Type	Detected	>2	Resistant	<=4	Resistant	<=0.008	Susceptible	4	Resistant	0.25	Susceptible	SRR8559622	PRJNA520805
	AUSMDU00011092	2017-01-09	M	50-59	Rectal	23	Not persistent	cluster	249	3136346	149	209.4	91.73	11981	109	112	170	111	148	153	65	934	5.002	1	21	1	1	3	100	penA Type V Nonmosaic; A517G, G543S	-35A Del	G120N, A121D	L421P	S91F, D95G	S87R	Wild Type	Not detected	1	Resistant	<=4	Resistant	0.016	Susceptible	8	Resistant	0.5	Susceptible	SRR8559621	PRJNA520805
	AUSMDU00011093	2017-01-09	M	30-39	Pharyngeal	38	Persistent	cluster	222	3214812	149	214.6	91.39	11428	126	39	170	238	734	153	133	63	2.001	9	1	100	100	100	100	penA Type II NonMosaic; A517G	A39T	Wild Type	Wild Type	Wild Type	Wild Type	Wild Type	Not detected	0.25	Less susceptible	<=4	Resistant	<=0.008	Susceptible	<=0.03	Susceptible	0.25	Susceptible	SRR8559474	PRJNA520805
	AUSMDU00011094	2017-01-09	Other	20-29	Urogenital	39	NA	cluster	214	3311160	149	221	91.7	7827	59	39	67	158	148	153	65	3082	14.001	19	8	1	100	9	100	penA Type XIV NonMosaic; A517G	-35A Del, G45D	G120K, A121D	L421P	Wild Type	D86N	Wild Type	Not detected	1	Resistant	<=4	Resistant	0.016	Susceptible	<=0.03	Susceptible	0.25	Susceptible	SRR8559475	PRJNA520805
	AUSMDU00011095	2017-01-09	M	50-59	Pharyngeal	33	Persistent	cluster	200	2752384	149	183.7	90.92	7363	59	39	67	78	148	153	65	1037	92.001	16	10	1	1	10	100	penA Type 92 Mosaic; N513Y	-35A Del	G120K, A121D	L421P	S91F, D95G	Wild Type	Wild Type	Not detected	1	Resistant	<=4	Resistant	0.03	Susceptible	8	Resistant	0.25	Susceptible	SRR8559476	PRJNA520805
	AUSMDU00011096	2017-01-09	M	20-29	Urogenital	39	NA	cluster	222	3387692	149	226.1	91.7	7827	59	39	67	158	148	153	65	3082	14.001	19	8	1	100	9	100	penA Type XIV NonMosaic; A517G	-35A Del, G45D	G120K, A121D	L421P	Wild Type	D86N	Wild Type	Not detected	1	Resistant	<=4	Resistant	0.016	Susceptible	<=0.03	Susceptible	0.25	Susceptible	SRR8559477	PRJNA520805
	AUSMDU00011097	2017-01-10	M	20-29	Pharyngeal	14	Persistent	cluster	186	3025820	149	202	92.66	8122	59	142	67	156	188	153	65	299	22.001	50	3	100	100	1	100	penA Type XXII NonMosaic; A517G	Wild Type	A121S	Wild Type	Wild Type	Wild Type	Wild Type	Not detected	0.25	Less susceptible	<=4	Resistant	<=0.008	Susceptible	<=0.03	Susceptible	<=0.06	Susceptible	SRR8559478	PRJNA520805
	AUSMDU00011098	2017-01-10	M	20-29	Rectal	11	Not persistent	cluster	210	3042142	149	203.1	91.88	8143	59	39	170	78	146	154	65	426	2.002	40	13	100	7	4	100	penA Type II NonMosaic; A517G	A39T	porB1a	Wild Type	S91F, D95A	D86N	Wild Type	Detected	>2	Resistant	<=4	Resistant	<=0.008	Susceptible	4	Resistant	0.125	Susceptible	SRR8559479	PRJNA520805
	AUSMDU00011099	2017-01-10	M	20-29	Rectal	15	Persistent	cluster	187	3175924	149	212	92.4	1579	109	39	67	111	148	153	65	139	9.001	1	8	1	100	2	100	penA Type IX NonMosaic; A517G	-35A Del	G120K, A121D	L421P	Wild Type	Wild Type	Wild Type	Not detected	1	Resistant	<=4	Resistant	0.016	Susceptible	<=0.03	Susceptible	0.25	Susceptible	SRR8559277	PRJNA520805
	AUSMDU00011100	2017-01-10	M	20-29	Urogenital	15	Persistent	cluster	192	3226816	149	215.4	92.22	1579	109	39	67	111	148	153	65	139	9.001	1	8	1	100	2	100	penA Type IX NonMosaic; A517G	-35A Del	G120K, A121D	L421P	Wild Type	Wild Type	Wild Type	Not detected	2	Resistant	<=4	Resistant	0.016	Susceptible	<=0.03	Susceptible	0.25	Susceptible	SRR8559280	PRJNA520805
	AUSMDU00011101	2017-01-10	M	20-29	Pharyngeal	40	NA	singleton	242	3381442	149	225.7	91.79	7822	126	39	170	111	148	153	65	NEW	9.001	122	8	1	1	9	100	penA Type IX NonMosaic; A517G	A39T	G120K, A121D	L421P	S91F, D95G	D86N	Wild Type	Not detected	1	Resistant	<=4	Resistant	0.016	Susceptible	4	Resistant	0.125	Susceptible	SRR8559281	PRJNA520805
	AUSMDU00011102	2017-01-11	M	0-19	Urogenital	41	NA	singleton	237	3398990	149	226.9	91.23	11999	126	39	67	111	148	783	133	301	2.001	9	3	100	100	100	100	penA Type II NonMosaic; A517G	A39T	A121S	Wild Type	Wild Type	Wild Type	Wild Type	Not detected	0.5	Less susceptible	<=4	Resistant	<=0.008	Susceptible	<=0.03	Susceptible	0.125	Susceptible	SRR8559282	PRJNA520805
	AUSMDU00011103	2017-01-11	M	20-29	Rectal	15	Persistent	cluster	187	2997712	149	200.1	92.2	1579	109	39	67	111	148	153	65	139	9.001	1	8	1	100	2	100	penA Type IX NonMosaic; A517G	-35A Del	G120K, A121D	L421P	Wild Type	Wild Type	Wild Type	Not detected	1	Resistant	<=4	Resistant	0.016	Susceptible	<=0.03	Susceptible	0.25	Susceptible	SRR8559290	PRJNA520805
	AUSMDU00011104	2017-01-11	M	20-29	Pharyngeal	1	Not persistent	cluster	193	3320404	149	221.7	91.15	9363	126	39	67	238	148	153	133	1034	2.02	39	11	100	100	100	100	penA Type II NonMosaic; A517G	Meningiditis-like promoter	G120K, A121N	Wild Type	Wild Type	Wild Type	Wild Type	Not detected	0.5	Less susceptible	<=4	Resistant	<=0.008	Susceptible	<=0.03	Susceptible	1	Resistant	SRR8559289	PRJNA520805
	AUSMDU00011105	2017-01-08	M	70-79	Urogenital	33	Persistent	cluster	200	3530216	149	235.7	92.23	7363	59	39	67	78	148	153	65	1037	92.001	16	10	1	1	10	100	penA Type 92 Mosaic; N513Y	-35A Del	G120K, A121D	L421P	S91F, D95G	Wild Type	Wild Type	Not detected	0.5	Less susceptible	<=4	Resistant	0.016	Susceptible	8	Resistant	0.125	Susceptible	SRR8559288	PRJNA520805
	AUSMDU00011106	2017-01-06	M	30-39	Urogenital	42	NA	cluster	244	3103392	149	207.2	91.47	1600	126	39	67	78	148	153	65	NEW	63.001	347	13	100	100	100	100	penA Type 63 Mosaic	Wild Type	porB1a	Wild Type	Wild Type	Wild Type	Wild Type	Not detected	0.5	Less susceptible	<=4	Resistant	<=0.008	Susceptible	<=0.03	Susceptible	0.125	Susceptible	SRR8559287	PRJNA520805
	AUSMDU00011107	2017-01-09	M	0-19	Urogenital	43	NA	singleton	192	3273754	149	218.5	89.44	1580	126	39	67	111	148	153	133	1038	93.001	25	3	100	100	100	2	penA Type 93 SemiMosaic	G45D	A121S	Wild Type	Wild Type	Wild Type	C2611T	Not detected	0.5	Less susceptible	<=4	Resistant	<=0.008	Susceptible	<=0.03	Susceptible	4	Resistant	SRR8559286	PRJNA520805
	AUSMDU00011108	2017-01-09	M	20-29	Urogenital	15	Persistent	cluster	205	2976080	149	198.7	92.07	1579	109	39	67	111	148	153	65	139	9.001	1	8	1	100	2	100	penA Type IX NonMosaic; A517G	-35A Del	G120K, A121D	L421P	Wild Type	Wild Type	Wild Type	Not detected	2	Resistant	<=4	Resistant	0.016	Susceptible	<=0.03	Susceptible	0.25	Susceptible	SRR8559285	PRJNA520805
	AUSMDU00011109	2017-01-10	M	30-39	Pharyngeal	16	Not persistent	cluster	243	2593284	149	173.1	92.2	8143	59	39	170	78	146	154	65	426	2.002	40	13	100	7	4	100	penA Type II NonMosaic; A517G	A39T	porB1a	Wild Type	S91F, D95A	D86N	Wild Type	Not detected	0.25	Less susceptible	<=4	Resistant	<=0.008	Susceptible	4	Resistant	0.25	Susceptible	SRR8559284	PRJNA520805
	AUSMDU00011110	2017-01-10	M	40-49	Rectal	1	Not persistent	cluster	225	3043402	149	203.2	90.97	9363	126	39	67	238	148	153	133	NEW	2.02	39	3	100	100	100	100	penA Type II NonMosaic; A517G	Meningiditis-like promoter	A121S	Wild Type	Wild Type	Wild Type	Wild Type	Not detected	0.5	Less susceptible	<=4	Resistant	<=0.008	Susceptible	<=0.03	Susceptible	0.5	Susceptible	SRR8559283	PRJNA520805
	AUSMDU00011111	2017-01-09	M	20-29	Pharyngeal	44	NA	cluster	210	2796670	149	186.7	91.62	10622	59	39	67	156	149	153	133	522	14.001	159	1	100	100	7	100	penA Type XIV NonMosaic; A517G	Wild Type	Wild Type	Wild Type	Wild Type	Wild Type	Wild Type	Detected	2	Resistant	<=4	Resistant	<=0.008	Susceptible	<=0.03	Susceptible	0.125	Susceptible	SRR8559292	PRJNA520805
	AUSMDU00011112	2017-01-09	M	30-39	Rectal	10	NA	cluster	222	3387236	149	226.1	91.38	8143	59	39	170	78	146	154	65	426	2.002	40	13	100	7	4	100	penA Type II NonMosaic; A517G	A39T	porB1a	Wild Type	S91F, D95A	D86N	Wild Type	Detected	>2	Resistant	<=4	Resistant	<=0.008	Susceptible	4	Resistant	0.125	Susceptible	SRR8559291	PRJNA520805
	AUSMDU00011113	2017-01-10	M	20-29	Rectal	14	Persistent	cluster	203	3503978	149	233.9	92.71	8122	59	142	67	156	188	153	65	299	22.001	50	3	100	100	1	100	penA Type XXII NonMosaic; A517G	Wild Type	A121S	Wild Type	Wild Type	Wild Type	Wild Type	Not detected	0.25	Less susceptible	<=4	Resistant	<=0.008	Susceptible	<=0.03	Susceptible	0.125	Susceptible	SRR8559715	PRJNA520805
	AUSMDU00011114	2017-01-12	M	50-59	Urogenital	15	Persistent	cluster	191	3402318	149	227.1	92.04	1579	109	39	67	111	148	153	65	139	9.001	1	8	1	100	2	100	penA Type IX NonMosaic; A517G	-35A Del	G120K, A121D	L421P	Wild Type	Wild Type	Wild Type	Not detected	2	Resistant	<=4	Resistant	0.03	Susceptible	<=0.03	Susceptible	0.5	Susceptible	SRR8559716	PRJNA520805
	AUSMDU00011115	2017-01-12	M	20-29	Pharyngeal	23	Not persistent	cluster	243	3814488	149	254.6	91.96	11981	109	112	170	111	148	153	65	934	5.002	1	21	1	1	3	100	penA Type V Nonmosaic; A517G, G543S	-35A Del	G120N, A121D	L421P	S91F, D95G	S87R	Wild Type	Not detected	1	Resistant	<=4	Resistant	0.016	Susceptible	8	Resistant	0.5	Susceptible	SRR8559713	PRJNA520805
	AUSMDU00011116	2017-01-12	M	20-29	Urogenital	45	NA	cluster	196	3405020	149	227.3	91.9	8156	59	39	67	111	150	153	65	442	2.001	1	1	1	100	2	100	penA Type II NonMosaic; A517G	-35A Del	Wild Type	L421P	Wild Type	Wild Type	Wild Type	Not detected	0.5	Less susceptible	<=4	Resistant	<=0.008	Susceptible	<=0.03	Susceptible	0.125	Susceptible	SRR8559714	PRJNA520805
	AUSMDU00011117	2017-01-12	M	30-39	Rectal	23	Not persistent	cluster	249	2969618	149	198.2	92	11981	109	112	170	111	148	153	65	934	5.002	1	21	1	1	3	100	penA Type V Nonmosaic; A517G, G543S	-35A Del	G120N, A121D	L421P	S91F, D95G	S87R	Wild Type	Not detected	2	Resistant	<=4	Resistant	0.03	Susceptible	8	Resistant	0.5	Susceptible	SRR8559719	PRJNA520805
	AUSMDU00011118	2017-01-10	F	20-29	Urogenital	46	NA	singleton	186	3330048	149	222.3	91.12	11428	126	39	170	238	734	153	133	301	2.001	9	3	100	100	100	100	penA Type II NonMosaic; A517G	A39T	A121S	Wild Type	Wild Type	Wild Type	Wild Type	Not detected	0.5	Less susceptible	<=4	Resistant	<=0.008	Susceptible	<=0.03	Susceptible	0.25	Susceptible	SRR8559720	PRJNA520805
	AUSMDU00011119	2017-01-12	M	20-29	Urogenital	26	Persistent	cluster	181	3373490	149	225.2	92.11	7359	109	39	170	156	188	71	65	231	2.002	42	100	100	10	2	100	penA Type II NonMosaic; A517G	A39T	Wild Type	Wild Type	Wild Type	Wild Type	Wild Type	Not detected	0.25	Less susceptible	<=4	Resistant	<=0.008	Susceptible	<=0.03	Susceptible	0.25	Susceptible	SRR8559717	PRJNA520805
	AUSMDU00011178	2017-01-11	M	20-29	Rectal	15	Persistent	cluster	196	1409070	149	94.1	91.69	1579	109	39	67	111	148	153	65	139	9.001	1	8	1	100	2	100	penA Type IX NonMosaic; A517G	-35A Del	G120K, A121D	L421P	Wild Type	Wild Type	Wild Type	Not detected	2	Resistant	<=4	Resistant	0.03	Susceptible	<=0.03	Susceptible	0.25	Susceptible	SRR8559718	PRJNA520805
	AUSMDU00011179	2017-01-11	M	20-29	Rectal	47	NA	singleton	226	1793316	149	119.7	91.23	1596	59	39	67	78	148	71	65	NEW	15.001	3|25*	1	100	100	2	100	penA Type XV NonMosaic		Wild Type	Wild Type	Wild Type	Wild Type	Wild Type	Not detected	0.06	Less susceptible	<=4	Resistant	<=0.008	Susceptible	<=0.03	Susceptible	0.25	Susceptible	SRR8559711	PRJNA520805
	AUSMDU00011180	2017-01-09	Unknown	40-49	Urogenital	34	NA	cluster	200	1574412	149	105.1	91.87	7359	109	39	170	156	188	71	65	231	2.002	42	100	100	10	2	100	penA Type II NonMosaic; A517G	A39T	Wild Type	Wild Type	Wild Type	Wild Type	Wild Type	Not detected	0.25	Less susceptible	<=4	Resistant	<=0.008	Susceptible	<=0.03	Susceptible	0.125	Susceptible	SRR8559712	PRJNA520805
	AUSMDU00011181	2017-01-13	F	30-39	Urogenital	48	NA	singleton	206	1613312	149	107.7	91.71	7359	109	39	170	156	188	71	65	231	2.002	42	100	100	10	2	100	penA Type II NonMosaic; A517G	A39T	Wild Type	Wild Type	Wild Type	Wild Type	Wild Type	Not detected	0.125	Less susceptible	<=4	Resistant	<=0.008	Susceptible	<=0.03	Susceptible	<=0.06	Susceptible	SRR8559922	PRJNA520805
	AUSMDU00011182	2017-01-13	M	20-29	Urogenital	49	NA	singleton	202	1382288	149	92.3	91.13	11431	59	142	170	78	148	154	65	1200	2.002	54	14	100	7	22	100	penA Type II NonMosaic; A517G	A39T	porB1a	Wild Type	S91F, D95A	Wild Type	Wild Type	Detected	>2	Resistant	<=4	Resistant	<=0.008	Susceptible	4	Resistant	0.125	Susceptible	SRR8559921	PRJNA520805
	AUSMDU00011183	2017-01-10	M	20-29	Urogenital	38	Persistent	cluster	232	1414728	149	94.4	90.86	11428	126	39	170	238	734	153	133	63	2.001	9	1	100	100	100	100	penA Type II NonMosaic; A517G	A39T	Wild Type	Wild Type	Wild Type	Wild Type	Wild Type	Not detected	0.125	Less susceptible	<=4	Resistant	<=0.008	Susceptible	<=0.03	Susceptible	0.25	Susceptible	SRR8559923	PRJNA520805
	AUSMDU00011184	2017-01-10	F	20-29	Urogenital	16	Not persistent	cluster	230	1440828	149	96.2	91.1	8143	59	39	170	78	146	154	65	426	2.002	40	13	100	7	4	100	penA Type II NonMosaic; A517G	A39T	porB1a	Wild Type	S91F, D95A	D86N	Wild Type	Detected	>2	Resistant	<=4	Resistant	<=0.008	Susceptible	4	Resistant	0.25	Susceptible	SRR8559926	PRJNA520805
	AUSMDU00011185	2017-01-11	M	20-29	Urogenital	14	Persistent	cluster	202	1440772	149	96.2	92.02	8122	59	142	67	156	188	153	65	299	22.001	50	3	100	100	1	100	penA Type XXII NonMosaic; A517G	Wild Type	A121S	Wild Type	Wild Type	Wild Type	Wild Type	Not detected	0.5	Less susceptible	<=4	Resistant	<=0.008	Susceptible	<=0.03	Susceptible	0.125	Susceptible	SRR8559925	PRJNA520805
	AUSMDU00011186	2017-01-09	M	40-49	Urogenital	38	Persistent	cluster	195	1575216	149	105.2	90.85	11428	126	39	170	238	734	153	133	63	2.001	9	1	100	100	100	100	penA Type II NonMosaic; A517G	A39T	Wild Type	Wild Type	Wild Type	Wild Type	Wild Type	Not detected	0.5	Less susceptible	<=4	Resistant	<=0.008	Susceptible	<=0.03	Susceptible	0.25	Susceptible	SRR8559928	PRJNA520805
	AUSMDU00011187	2017-01-13	M	20-29	Rectal	15	Persistent	cluster	197	1579682	149	105.5	91.84	1579	109	39	67	111	148	153	65	139	9.001	1	8	1	100	2	100	penA Type IX NonMosaic; A517G	-35A Del	G120K, A121D	L421P	Wild Type	Wild Type	Wild Type	Not detected	2	Resistant	<=4	Resistant	0.03	Susceptible	<=0.03	Susceptible	0.25	Susceptible	SRR8559927	PRJNA520805
	AUSMDU00011188	2017-01-13	M	50-59	Pharyngeal	14	Persistent	cluster	197	1608366	149	107.4	92.3	8122	59	142	67	156	188	153	65	299	22.001	50	3	100	100	1	100	penA Type XXII NonMosaic; A517G	Wild Type	A121S	Wild Type	Wild Type	Wild Type	Wild Type	Not detected	0.5	Less susceptible	<=4	Resistant	<=0.008	Susceptible	<=0.03	Susceptible	<=0.06	Susceptible	SRR8559920	PRJNA520805
	AUSMDU00011189	2017-01-12	F	20-29	Urogenital	26	Persistent	cluster	200	1730952	149	115.6	91.96	7359	109	39	170	156	188	71	65	231	2.002	42	100	100	10	2	100	penA Type II NonMosaic; A517G	A39T	Wild Type	Wild Type	Wild Type	Wild Type	Wild Type	Not detected	0.25	Less susceptible	<=4	Resistant	<=0.008	Susceptible	<=0.03	Susceptible	0.25	Susceptible	SRR8559919	PRJNA520805
	AUSMDU00011190	2017-01-11	F	0-19	Urogenital	50	Persistent	cluster	242	1351348	149	90.2	89.48	8145	59	39	67	156	148	153	65	NEW	14.001	-	100	100	7	20	100	penA Type XIV NonMosaic; A517G		Wild Type	Wild Type	S91F, D95A	S87N	Wild Type	Detected	2	Resistant	<=4	Resistant	<=0.008	Susceptible	4	Resistant	<=0.06	Susceptible	SRR8559682	PRJNA520805
	AUSMDU00011191	2017-01-16	M	20-29	Pharyngeal	23	Not persistent	cluster	237	1621128	149	108.2	91.69	11981	109	112	170	111	148	153	65	934	5.002	1	21	1	1	3	100	penA Type V Nonmosaic; A517G, G543S	-35A Del	G120N, A121D	L421P	S91F, D95G	S87R	Wild Type	Not detected	1	Resistant	<=4	Resistant	0.016	Susceptible	8	Resistant	0.5	Susceptible	SRR8559683	PRJNA520805
	AUSMDU00011192	2017-01-16	M	20-29	Pharyngeal	51	NA	cluster	210	1451380	149	96.9	91.45	12982	59	39	67	158	148	71	133	NEW	103.002	38	100	1	7	55	100	penA Type 103 NonMosaic; A501V, A517G	A39T	Wild Type	L421P	S91F, D95A	S87N	Wild Type	Detected	2	Resistant	>8	Resistant	0.03	Susceptible	8	Resistant	0.125	Susceptible	SRR8559684	PRJNA520805
	AUSMDU00011193	2017-01-16	M	30-39	Urogenital	14	Persistent	cluster	194	1421870	149	94.9	92.23	8122	59	142	67	156	188	153	65	299	22.001	50	3	100	100	1	100	penA Type XXII NonMosaic; A517G	Wild Type	A121S	Wild Type	Wild Type	Wild Type	Wild Type	Not detected	0.25	Less susceptible	<=4	Resistant	<=0.008	Susceptible	<=0.03	Susceptible	<=0.06	Susceptible	SRR8559685	PRJNA520805
	AUSMDU00011194	2017-01-16	M	20-29	Rectal	52	NA	singleton	218	1569912	149	104.8	90.92	9363	126	39	67	238	148	153	133	63	2.001	9	1	100	100	100	100	penA Type II NonMosaic; A517G	A39T	Wild Type	Wild Type	Wild Type	Wild Type	Wild Type	Not detected	0.25	Less susceptible	<=4	Resistant	<=0.008	Susceptible	<=0.03	Susceptible	0.25	Susceptible	SRR8559686	PRJNA520805
	AUSMDU00011195	2017-01-16	M	20-29	Rectal	23	Not persistent	cluster	219	2041976	149	136.3	91.4	11981	109	112	170	111	148	153	65	934	5.002	1	21	1	1	3	100	penA Type V Nonmosaic; A517G, G543S	-35A Del	G120N, A121D	L421P	S91F, D95G	S87R	Wild Type	Not detected	2	Resistant	<=4	Resistant	0.016	Susceptible	8	Resistant	1	Resistant	SRR8559687	PRJNA520805
	AUSMDU00011196	2017-01-16	M	30-39	Pharyngeal	14	Persistent	cluster	193	1732850	149	115.7	92	8122	59	142	67	156	188	153	65	299	22.001	50	3	100	100	1	100	penA Type XXII NonMosaic; A517G	Wild Type	A121S	Wild Type	Wild Type	Wild Type	Wild Type	Not detected	0.25	Less susceptible	<=4	Resistant	<=0.008	Susceptible	<=0.03	Susceptible	<=0.06	Susceptible	SRR8559688	PRJNA520805
	AUSMDU00011197	2017-01-16	M	20-29	Rectal	53	NA	singleton	183	1520026	149	101.5	91.59	8133	59	39	170	158	148	71	65	NEW	19.001	337	3	100	1	12|22|80*	100	penA Type XIX NonMosaic; A517G	A39T	A121S	Wild Type	S91F, D95G		Wild Type	Not detected	0.25	Less susceptible	>8	Resistant	<=0.008	Susceptible	8	Resistant	0.25	Susceptible	SRR8559689	PRJNA520805
	AUSMDU00011198	2017-01-15	M	20-29	Urogenital	16	Not persistent	cluster	229	1280038	149	85.4	92	8143	59	39	170	78	146	154	65	426	2.002	40	13	100	7	4	100	penA Type II NonMosaic; A517G	A39T	porB1a	Wild Type	S91F, D95A	D86N	Wild Type	Not detected	0.5	Less susceptible	<=4	Resistant	<=0.008	Susceptible	4	Resistant	0.25	Susceptible	SRR8559490	PRJNA520805
	AUSMDU00011199	2017-01-16	F	50-59	Urogenital	54	NA	singleton	253	1242276	149	82.9	90.37	1599	59	39	67	157	148	153	65	561	9.001	1	12	1	1	22	100	penA Type IX NonMosaic; A517G	-35A Del	G120K, A121G	L421P	S91F, D95G	Wild Type	Wild Type	Detected	>2	Resistant	>8	Resistant	0.016	Susceptible	8	Resistant	0.25	Susceptible	SRR8559491	PRJNA520805
	AUSMDU00011200	2017-01-15	F	20-29	Urogenital	26	Persistent	cluster	187	1410698	149	94.2	91.71	7359	109	39	170	156	188	71	65	231	2.002	42	100	100	10	2	100	penA Type II NonMosaic; A517G	A39T	Wild Type	Wild Type	Wild Type	Wild Type	Wild Type	Not detected	0.25	Less susceptible	<=4	Resistant	<=0.008	Susceptible	<=0.03	Susceptible	0.25	Susceptible	SRR8559255	PRJNA520805
	AUSMDU00011201	2017-01-14	M	50-59	Urogenital	23	Not persistent	cluster	260	1748934	149	116.8	91.37	11981	109	112	170	111	148	153	65	934	5.002	1	21	1	1	3	100	penA Type V Nonmosaic; A517G, G543S	-35A Del	G120N, A121D	L421P	S91F, D95G	S87R	Wild Type	Not detected	1	Resistant	<=4	Resistant	0.016	Susceptible	8	Resistant	0.5	Susceptible	SRR8559254	PRJNA520805
	AUSMDU00011202	2017-01-17	M	20-29	Pharyngeal	33	Persistent	cluster	198	1625532	149	108.5	91.86	7363	59	39	67	78	148	153	65	1037	92.001	16	10	1	1	10	100	penA Type 92 Mosaic; N513Y	-35A Del	G120K, A121D	L421P	S91F, D95G	Wild Type	Wild Type	Not detected	1	Resistant	<=4	Resistant	0.016	Susceptible	8	Resistant	0.125	Susceptible	SRR8559253	PRJNA520805
	AUSMDU00011203	2017-01-17	M	20-29	Urogenital	55	NA	singleton	171	1792612	149	119.7	88.62	1587	59	39	67	78	148	153	133	NEW	2.002	89	16	100	7	4	100	penA Type II NonMosaic; A517G	A39T	G120N	Wild Type	S91F, D95A	D86N	Wild Type	Detected	>2	Resistant	>8	Resistant	<=0.008	Susceptible	4	Resistant	<=0.06	Susceptible	SRR8559252	PRJNA520805
	AUSMDU00011204	2017-01-17	M	20-29	Rectal	56	NA	singleton	227	1712184	149	114.3	91.81	6808	59	39	67	190	149	153	65	1257	2.002	69	14	100	1	18	100	penA Type II NonMosaic; A517G	Wild Type	porB1a	Wild Type	S91F, D95G	D86N	Wild Type	Not detected	0.5	Less susceptible	>8	Resistant	<=0.008	Susceptible	2	Resistant	<=0.06	Susceptible	SRR8559251	PRJNA520805
	AUSMDU00011205	2017-01-17	M	20-29	Pharyngeal	15	Persistent	cluster	200	1909212	149	127.5	91.81	1579	109	39	67	111	148	153	65	139	9.001	1	8	1	100	2	100	penA Type IX NonMosaic; A517G	-35A Del	G120K, A121D	L421P	Wild Type	Wild Type	Wild Type	Not detected	2	Resistant	<=4	Resistant	0.016	Susceptible	<=0.03	Susceptible	0.25	Susceptible	SRR8559250	PRJNA520805
	AUSMDU00011206	2017-01-18	M	30-39	Urogenital	14	Persistent	cluster	206	1716086	149	114.6	91.82	8122	59	142	67	156	188	153	65	299	22.001	50	3	100	100	1	100	penA Type XXII NonMosaic; A517G	Wild Type	A121S	Wild Type	Wild Type	Wild Type	Wild Type	Not detected	0.5	Less susceptible	<=4	Resistant	<=0.008	Susceptible	<=0.03	Susceptible	0.125	Susceptible	SRR8559249	PRJNA520805
	AUSMDU00011207	2017-01-19	M	20-29	Rectal	57	NA	singleton	192	1226052	149	81.8	91.52	10622	59	39	67	156	149	153	133	NEW	14.001	159*	21	100	100	7	100	penA Type XIV NonMosaic; A517G		G120N, A121D	Wild Type	Wild Type	Wild Type	Wild Type	Detected	>2	Resistant	<=4	Resistant	<=0.008	Susceptible	<=0.03	Susceptible	0.25	Susceptible	SRR8559248	PRJNA520805
	AUSMDU00011208	2017-01-18	M	20-29	Rectal	1	Not persistent	cluster	212	2136780	148	141.7	90.14	9363	126	39	67	238	148	153	133	1034	2.02	39	11	100	100	100	100	penA Type II NonMosaic; A517G	Meningiditis-like promoter	G120K, A121N	Wild Type	Wild Type	Wild Type	Wild Type	Not detected	0.5	Less susceptible	<=4	Resistant	<=0.008	Susceptible	<=0.03	Susceptible	1	Resistant	SRR8559258	PRJNA520805
	AUSMDU00011209	2017-01-18	M	40-49	Rectal	23	Not persistent	cluster	236	1697232	149	113.3	91.42	11981	109	112	170	111	148	153	65	151	5.002	1	1	1	1	3	100	penA Type V Nonmosaic; A517G, G543S	-35A Del	Wild Type	L421P	S91F, D95G	S87R	Wild Type	Not detected	1	Resistant	<=4	Resistant	<=0.008	Susceptible	8	Resistant	0.25	Susceptible	SRR8559257	PRJNA520805
	AUSMDU00011210	2017-01-18	M	30-39	Urogenital	58	NA	cluster	179	1819894	149	121.5	90.3	8143	59	39	170	78	146	154	65	426	2.002	40	13	100	7	4	100	penA Type II NonMosaic; A517G	A39T	porB1a	Wild Type	S91F, D95A	D86N	Wild Type	Detected	>2	Resistant	<=4	Resistant	<=0.008	Susceptible	4	Resistant	0.25	Susceptible	SRR8559449	PRJNA520805
	AUSMDU00011219	2017-01-13	M	40-49	Rectal	59	NA	singleton	211	1255606	149	83.8	90.64	12502	109	39	67	156	150	153	65	178	14.001	29	1	100	100	7	100	penA Type XIV NonMosaic; A517G	Wild Type	Wild Type	Wild Type	Wild Type	Wild Type	Wild Type	Detected	1	Resistant	<=4	Resistant	<=0.008	Susceptible	<=0.03	Susceptible	0.25	Susceptible	SRR8559924	PRJNA520805
	AUSMDU00011220	2017-01-17	F	20-29	Urogenital	15	Persistent	cluster	217	1255100	149	83.8	91.48	1579	109	39	67	111	148	153	65	139	9.001	1	8	1	100	2	100	penA Type IX NonMosaic; A517G	-35A Del	G120K, A121D	L421P	Wild Type	Wild Type	Wild Type	Not detected	1	Resistant	<=4	Resistant	0.016	Susceptible	<=0.03	Susceptible	0.25	Susceptible	SRR8559450	PRJNA520805
	AUSMDU00011221	2017-01-17	M	20-29	Urogenital	15	Persistent	cluster	195	1444590	149	96.4	91.59	1579	109	39	67	111	148	153	65	139	9.001	1	8	1	100	2	100	penA Type IX NonMosaic; A517G	-35A Del	G120K, A121D	L421P	Wild Type	Wild Type	Wild Type	Not detected	1	Resistant	<=4	Resistant	0.016	Susceptible	<=0.03	Susceptible	0.25	Susceptible	SRR8559447	PRJNA520805
	AUSMDU00011222	2017-01-16	M	20-29	Rectal	38	Persistent	cluster	239	1156640	149	77.2	90.87	11428	126	39	170	238	734	153	133	63	2.001	9	1	100	100	100	100	penA Type II NonMosaic; A517G	A39T	Wild Type	Wild Type	Wild Type	Wild Type	Wild Type	Not detected	0.5	Less susceptible	<=4	Resistant	<=0.008	Susceptible	<=0.03	Susceptible	0.25	Susceptible	SRR8559448	PRJNA520805
	AUSMDU00011223	2017-01-16	M	30-39	Rectal	23	Not persistent	cluster	281	1209828	149	80.8	91.31	11981	109	112	170	111	148	153	65	934	5.002	1	21	1	1	3	100	penA Type V Nonmosaic; A517G, G543S	-35A Del	G120N, A121D	L421P	S91F, D95G	S87R	Wild Type	Not detected	1	Resistant	<=4	Resistant	0.016	Susceptible	8	Resistant	0.5	Susceptible	SRR8559453	PRJNA520805
	AUSMDU00011224	2017-01-16	M	20-29	Urogenital	26	Persistent	cluster	224	1387858	149	92.6	91.61	7359	109	39	170	156	188	71	65	231	2.002	42	100	100	10	2	100	penA Type II NonMosaic; A517G	A39T	Wild Type	Wild Type	Wild Type	Wild Type	Wild Type	Not detected	0.25	Less susceptible	<=4	Resistant	<=0.008	Susceptible	<=0.03	Susceptible	0.125	Susceptible	SRR8559454	PRJNA520805
	AUSMDU00011225	2017-01-19	M	20-29	Urogenital	33	Persistent	cluster	198	1231984	149	82.2	91.73	7363	59	39	67	78	148	153	65	1037	92.001	16	10	1	1	10	100	penA Type 92 Mosaic; N513Y	-35A Del	G120K, A121D	L421P	S91F, D95G	Wild Type	Wild Type	Not detected	1	Resistant	<=4	Resistant	0.03	Susceptible	8	Resistant	0.25	Susceptible	SRR8559451	PRJNA520805
	AUSMDU00011226	2017-01-17	M	40-49	Other	1	Not persistent	cluster	195	1539018	148	102	89.81	9363	126	39	67	238	148	153	133	NEW	2.02	39	3	100	100	100	100	penA Type II NonMosaic; A517G	Meningiditis-like promoter	A121S	Wild Type	Wild Type	Wild Type	Wild Type	Not detected	0.5	Less susceptible	<=4	Resistant	<=0.008	Susceptible	<=0.03	Susceptible	0.5	Susceptible	SRR8559452	PRJNA520805
	AUSMDU00011227	2017-01-17	M	30-39	Rectal	14	Persistent	cluster	203	1464542	149	97.8	91.75	8122	59	142	67	156	188	153	65	299	22.001	50	3	100	100	1	100	penA Type XXII NonMosaic; A517G	Wild Type	A121S	Wild Type	Wild Type	Wild Type	Wild Type	Not detected	0.5	Less susceptible	<=4	Resistant	<=0.008	Susceptible	<=0.03	Susceptible	<=0.06	Susceptible	SRR8559455	PRJNA520805
	AUSMDU00011228	2017-01-20	M	40-49	Pharyngeal	16	Not persistent	cluster	218	1156332	149	77.2	91.98	8143	59	39	170	78	146	154	65	426	2.002	40	13	100	7	4	100	penA Type II NonMosaic; A517G	A39T	porB1a	Wild Type	S91F, D95A	D86N	Wild Type	Not detected	0.25	Less susceptible	<=4	Resistant	<=0.008	Susceptible	4	Resistant	0.25	Susceptible	SRR8559456	PRJNA520805
	AUSMDU00011229	2017-01-20	F	20-29	Pharyngeal	60	NA	cluster	217	1370368	149	91.5	91.4	14413	126	39	170	78	146	153	65	2190	5.002	19	8	1	1	3	100	penA Type V Nonmosaic; A517G, G543S	-35A Del, G45D	G120K, A121D	L421P	S91F, D95G	S87R	Wild Type	Not detected	1	Resistant	<=4	Resistant	0.03	Susceptible	>16	Resistant	1	Resistant	SRR8559535	PRJNA520805
	AUSMDU00011230	2017-01-20	M	30-39	Urogenital	15	Persistent	cluster	201	1233768	149	82.4	91.8	1579	109	39	67	111	148	153	65	139	9.001	1	8	1	100	2	100	penA Type IX NonMosaic; A517G	-35A Del	G120K, A121D	L421P	Wild Type	Wild Type	Wild Type	Not detected	2	Resistant	<=4	Resistant	0.016	Susceptible	<=0.03	Susceptible	0.25	Susceptible	SRR8559534	PRJNA520805
	AUSMDU00011231	2017-01-20	M	30-39	Rectal	61	NA	singleton	208	1043560	149	69.7	91.41	8143	59	39	170	78	146	154	65	426	2.002	40	13	100	7	4	100	penA Type II NonMosaic; A517G	A39T	porB1a	Wild Type	S91F, D95A	D86N	Wild Type	Detected	>2	Resistant	<=4	Resistant	<=0.008	Susceptible	4	Resistant	0.25	Susceptible	SRR8559537	PRJNA520805
	AUSMDU00011232	2017-01-20	M	20-29	Pharyngeal	62	NA	cluster	241	1200546	149	80.1	90.98	11516	730	112	67	189	148	153	133	55	2.001	24	1	100	100	2	100	penA Type II NonMosaic; A517G	A39T	Wild Type	Wild Type	Wild Type	Wild Type	Wild Type	Not detected	0.125	Less susceptible	<=4	Resistant	<=0.008	Susceptible	<=0.03	Susceptible	0.125	Susceptible	SRR8559536	PRJNA520805
	AUSMDU00011233	2017-01-19	M	50-59	Urogenital	63	NA	singleton	205	1658068	149	110.7	90.16	9363	126	39	67	238	148	153	133	193	2.001	39	11	100	100	100	100	penA Type II NonMosaic; A517G	Meningiditis-like promoter	G120K, A121N	Wild Type	Wild Type	Wild Type	Wild Type	Not detected	0.5	Less susceptible	<=4	Resistant	<=0.008	Susceptible	<=0.03	Susceptible	0.5	Susceptible	SRR8559539	PRJNA520805
	AUSMDU00011234	2017-01-19	M	20-29	Rectal	33	Persistent	cluster	211	1341412	149	89.5	91.54	7363	59	39	67	78	148	153	65	1037	92.001	16	10	1	1	10	100	penA Type 92 Mosaic; N513Y	-35A Del	G120K, A121D	L421P	S91F, D95G	Wild Type	Wild Type	Not detected	1	Resistant	<=4	Resistant	0.016	Susceptible	8	Resistant	0.25	Susceptible	SRR8559538	PRJNA520805
	AUSMDU00011235	2017-01-17	M	20-29	Urogenital	15	Persistent	cluster	200	1446494	149	96.6	91.31	1579	109	39	67	111	148	153	65	139	9.001	1	8	1	100	2	100	penA Type IX NonMosaic; A517G	-35A Del	G120K, A121D	L421P	Wild Type	Wild Type	Wild Type	Not detected	2	Resistant	<=4	Resistant	0.016	Susceptible	<=0.03	Susceptible	0.25	Susceptible	SRR8559541	PRJNA520805
	AUSMDU00011236	2017-01-16	M	40-49	Urogenital	23	Not persistent	cluster	249	1435396	149	95.8	90.89	11981	109	112	170	111	148	153	65	934	5.002	1	21	1	1	3	100	penA Type V Nonmosaic; A517G, G543S	-35A Del	G120N, A121D	L421P	S91F, D95G	S87R	Wild Type	Not detected	1	Resistant	<=4	Resistant	0.016	Susceptible	8	Resistant	0.5	Susceptible	SRR8559540	PRJNA520805
	AUSMDU00011237	2017-01-19	M	30-39	Urogenital	14	Persistent	cluster	213	1222884	149	81.6	91.83	8122	59	142	67	156	188	153	65	299	22.001	50	3	100	100	1	100	penA Type XXII NonMosaic; A517G	Wild Type	A121S	Wild Type	Wild Type	Wild Type	Wild Type	Not detected	0.125	Less susceptible	<=4	Resistant	<=0.008	Susceptible	<=0.03	Susceptible	<=0.06	Susceptible	SRR8559543	PRJNA520805
	AUSMDU00011238	2017-01-21	M	30-39	Urogenital	1	Not persistent	cluster	211	1340270	149	89.5	90.31	9363	126	39	67	238	148	153	133	1034	2.02	39	11	100	100	100	100	penA Type II NonMosaic; A517G	Meningiditis-like promoter	G120K, A121N	Wild Type	Wild Type	Wild Type	Wild Type	Not detected	1	Resistant	<=4	Resistant	0.016	Susceptible	<=0.03	Susceptible	1	Resistant	SRR8559542	PRJNA520805
	AUSMDU00011239	2017-01-21	M	20-29	Pharyngeal	15	Persistent	cluster	205	1369552	149	91.4	91.42	1579	109	39	67	111	148	153	65	139	9.001	1	8	1	100	2	100	penA Type IX NonMosaic; A517G	-35A Del	G120K, A121D	L421P	Wild Type	Wild Type	Wild Type	Not detected	2	Resistant	<=4	Resistant	0.016	Susceptible	<=0.03	Susceptible	0.25	Susceptible	SRR8559583	PRJNA520805
	AUSMDU00011240	2017-01-23	M	30-39	Urogenital	33	Persistent	cluster	188	1851156	148	122.7	91.19	7363	59	39	67	78	148	153	65	1127	92.001	16	1	1	1	10	100	penA Type 92 Mosaic; N513Y	-35A Del	Wild Type	L421P	S91F, D95G	Wild Type	Wild Type	Not detected	0.25	Less susceptible	<=4	Resistant	0.016	Susceptible	8	Resistant	0.25	Susceptible	SRR8559584	PRJNA520805
	AUSMDU00011241	2017-01-18	F	20-29	Urogenital	64	NA	pair	237	1336572	149	89.2	91.8	8155	109	39	67	156	188	71	65	NEW	2.002	16	100	100	10	2	100	penA Type II NonMosaic; A517G	-35A Del	Wild Type	Wild Type	Wild Type	Wild Type	Wild Type	Not detected	0.125	Less susceptible	<=4	Resistant	<=0.008	Susceptible	<=0.03	Susceptible	0.25	Susceptible	SRR8559585	PRJNA520805
	AUSMDU00011242	2017-01-17	F	60-69	Urogenital	65	NA	singleton	284	1014686	149	67.7	89.38	8145	59	39	67	156	148	153	65	1724	14.001	49	100	100	7	20	100	penA Type XIV NonMosaic; A517G	A39T	Wild Type	Wild Type	S91F, D95A	S87N	Wild Type	Detected	>2	Resistant	<=4	Resistant	<=0.008	Susceptible	4	Resistant	<=0.06	Susceptible	SRR8559586	PRJNA520805
	AUSMDU00011243	2017-01-20	F	20-29	Urogenital	66	NA	singleton	217	1460510	149	97.5	91.61	7363	59	39	67	78	148	153	65	158	44.001	16	10	1	1	10	100	penA Type 44 NonMosaic; A501T, A517G	-35A Del	G120K, A121D	L421P	S91F, D95G	Wild Type	Wild Type	Not detected	0.5	Less susceptible	<=4	Resistant	0.016	Susceptible	16	Resistant	0.125	Susceptible	SRR8559579	PRJNA520805
	AUSMDU00011244	2017-01-20	M	20-29	Urogenital	67	NA	cluster	201	794942	149	53.1	89.81	11864	126	39	785	238	148	153	133	439	2.001	9	1	100	100	1	100	penA Type II NonMosaic; A517G	A39T	Wild Type	Wild Type	Wild Type	Wild Type	Wild Type	Not detected	0.25	Less susceptible	<=4	Resistant	<=0.008	Susceptible	<=0.03	Susceptible	0.5	Susceptible	SRR8559580	PRJNA520805
	AUSMDU00011245	2017-01-23	M	20-29	Rectal	14	Persistent	cluster	210	1298694	149	86.7	91.93	-	59	142	67	1302?	188	153	65	299	22.001	50	3	100	100	1	100	penA Type XXII NonMosaic; A517G	Wild Type	A121S	Wild Type	Wild Type	Wild Type	Wild Type	Not detected	0.25	Less susceptible	<=4	Resistant	<=0.008	Susceptible	<=0.03	Susceptible	0.125	Susceptible	SRR8559581	PRJNA520805
	AUSMDU00011246	2017-01-23	M	20-29	Rectal	23	Not persistent	cluster	243	1217378	149	81.3	91.53	11981	109	112	170	111	148	153	65	934	5.002	1	21	1	1	3	100	penA Type V Nonmosaic; A517G, G543S	-35A Del	G120N, A121D	L421P	S91F, D95G	S87R	Wild Type	Not detected	1	Resistant	<=4	Resistant	0.03	Susceptible	8	Resistant	0.5	Susceptible	SRR8559582	PRJNA520805
	AUSMDU00011247	2017-01-23	M	20-29	Pharyngeal	68	NA	singleton	186	1421464	149	94.9	91.12	1901	109	39	170	111	148	153	65	22	10.001	1	8	1	1	3	100	penA Type X Mosaic; N513Y	-35A Del	G120K, A121D	L421P	S91F, D95G	S87R	Wild Type	Not detected	1	Resistant	<=4	Resistant	0.06	Decreased susceptibility	16	Resistant	0.5	Susceptible	SRR8559587	PRJNA520805
	AUSMDU00011248	2017-01-23	M	40-49	Rectal	15	Persistent	cluster	223	1551300	149	103.6	91.73	1579	109	39	67	111	148	153	65	139	9.001	1	8	1	100	2	100	penA Type IX NonMosaic; A517G	-35A Del	G120K, A121D	L421P	Wild Type	Wild Type	Wild Type	Not detected	1	Resistant	<=4	Resistant	0.03	Susceptible	<=0.03	Susceptible	0.5	Susceptible	SRR8559588	PRJNA520805
	AUSMDU00011249	2017-01-23	M	20-29	Urogenital	3	Not persistent	cluster	247	1388390	149	92.7	90.5	9363	126	39	67	238	148	153	133	NEW	2.02	39	3	100	100	100	100	penA Type II NonMosaic; A517G	Meningiditis-like promoter	A121S	Wild Type	Wild Type	Wild Type	Wild Type	Not detected	0.25	Less susceptible	<=4	Resistant	0.016	Susceptible	<=0.03	Susceptible	1	Resistant	SRR8559835	PRJNA520805
	AUSMDU00011250	2017-01-23	M	30-39	Rectal	15	Persistent	cluster	170	1373640	149	91.7	91.83	1579	109	39	67	111	148	153	65	139	9.001	1	8	1	100	2	100	penA Type IX NonMosaic; A517G	-35A Del	G120K, A121D	L421P	Wild Type	Wild Type	Wild Type	Not detected	1	Resistant	<=4	Resistant	0.03	Susceptible	<=0.03	Susceptible	0.5	Susceptible	SRR8559834	PRJNA520805
	AUSMDU00011251	2017-01-23	M	30-39	Rectal	33	Persistent	cluster	203	1481876	149	98.9	91.96	7363	59	39	67	78	148	153	65	1037	92.001	16	10	1	1	10	100	penA Type 92 Mosaic; N513Y	-35A Del	G120K, A121D	L421P	S91F, D95G	Wild Type	Wild Type	Not detected	0.5	Less susceptible	<=4	Resistant	0.03	Susceptible	16	Resistant	0.5	Susceptible	SRR8559833	PRJNA520805
	AUSMDU00011252	2017-01-23	M	20-29	Pharyngeal	67	NA	cluster	196	1459594	149	97.4	90.6	11864	126	39	785	238	148	153	133	439	2.001	9	1	100	100	1	100	penA Type II NonMosaic; A517G	A39T	Wild Type	Wild Type	Wild Type	Wild Type	Wild Type	Not detected	0.25	Less susceptible	<=4	Resistant	<=0.008	Susceptible	<=0.03	Susceptible	0.5	Susceptible	SRR8559832	PRJNA520805
	AUSMDU00011253	2017-01-24	M	40-49	Urogenital	69	NA	cluster	194	1386748	149	92.6	90.67	9363	126	39	67	238	148	153	133	NEW	2.02	39	3	100	100	100	100	penA Type II NonMosaic; A517G	Meningiditis-like promoter	A121S	Wild Type	Wild Type	Wild Type	Wild Type	Not detected	0.25	Less susceptible	<=4	Resistant	0.016	Susceptible	<=0.03	Susceptible	1	Resistant	SRR8559839	PRJNA520805
	AUSMDU00011254	2017-01-24	M	20-29	Rectal	14	Persistent	cluster	207	1418198	149	94.7	92.17	8122	59	142	67	156	188	153	65	299	22.001	50	3	100	100	1	100	penA Type XXII NonMosaic; A517G	Wild Type	A121S	Wild Type	Wild Type	Wild Type	Wild Type	Not detected	0.25	Less susceptible	<=4	Resistant	0.016	Susceptible	<=0.03	Susceptible	0.125	Susceptible	SRR8559838	PRJNA520805
	AUSMDU00011342	2017-02-01	M	20-29	Urogenital	70	NA	singleton	253	803784	149	53.7	91.13	7359	109	39	170	156	188	71	65	231	2.002	42	100	100	10	2	100	penA Type II NonMosaic; A517G	A39T	Wild Type	Wild Type	Wild Type	Wild Type	Wild Type	Not detected	0.25	Less susceptible	<=4	Resistant	<=0.008	Susceptible	<=0.03	Susceptible	0.25	Susceptible	SRR8559301	PRJNA520805
	AUSMDU00011343	2017-01-30	M	40-49	Urogenital	23	Not persistent	cluster	263	955312	149	63.8	90.78	11981	109	112	170	111	148	153	65	934	5.002	1	21	1	1	3	100	penA Type V Nonmosaic; A517G, G543S	-35A Del	G120N, A121D	L421P	S91F, D95G	S87R	Wild Type	Not detected	1	Resistant	<=4	Resistant	0.03	Susceptible	16	Resistant	0.5	Susceptible	SRR8559295	PRJNA520805
	AUSMDU00011344	2017-01-24	M	20-29	Urogenital	23	Not persistent	cluster	275	1129438	149	75.4	90.77	11981	109	112	170	111	148	153	65	934	5.002	1	21	1	1	3	100	penA Type V Nonmosaic; A517G, G543S	-35A Del	G120N, A121D	L421P	S91F, D95G	S87R	Wild Type	Not detected	1	Resistant	<=4	Resistant	0.016	Susceptible	16	Resistant	1	Resistant	SRR8559836	PRJNA520805
	AUSMDU00011345	2017-01-24	M	60-69	Rectal	23	Not persistent	cluster	283	1204204	149	80.4	90.56	11981	109	112	170	111	148	153	65	934	5.002	1	21	1	1	3	100	penA Type V Nonmosaic; A517G, G543S	-35A Del	G120N, A121D	L421P	S91F, D95G	S87R	Wild Type	Not detected	1	Resistant	<=4	Resistant	0.016	Susceptible	8	Resistant	0.5	Susceptible	SRR8559169	PRJNA520805
	AUSMDU00011347	2017-01-30	M	50-59	Urogenital	71	NA	cluster	270	705518	149	47.1	90.23	17219	126	39	67	78	148	154	65	NEW	2.002	5	100	100	1	4	100	penA Type II NonMosaic; A517G	Wild Type	Wild Type	Wild Type	S91F, D95G	D86N	Wild Type	Detected	>2	Resistant	>8	Resistant	<=0.008	Susceptible	4	Resistant	0.125	Susceptible	SRR8559294	PRJNA520805
	AUSMDU00011348	2017-02-01	F	30-39	Pharyngeal	26	Persistent	cluster	261	770130	149	51.4	91.06	7359	109	39	170	156	188	71	65	231	2.002	42	100	100	10	2	100	penA Type II NonMosaic; A517G	A39T	Wild Type	Wild Type	Wild Type	Wild Type	Wild Type	Not detected	0.125	Less susceptible	<=4	Resistant	<=0.008	Susceptible	<=0.03	Susceptible	0.25	Susceptible	SRR8559302	PRJNA520805
	AUSMDU00011349	2017-02-01	M	20-29	Pharyngeal	1	Not persistent	cluster	240	1062698	149	70.9	89.96	9363	126	39	67	238	148	153	133	1034	2.02	39	11	100	100	100	100	penA Type II NonMosaic; A517G	Meningiditis-like promoter	G120K, A121N	Wild Type	Wild Type	Wild Type	Wild Type	Not detected	0.5	Less susceptible	<=4	Resistant	0.016	Susceptible	<=0.03	Susceptible	1	Resistant	SRR8559297	PRJNA520805
	AUSMDU00011350	2017-01-31	M	30-39	Rectal	1	Not persistent	cluster	241	1215148	149	81.1	90.16	9363	126	39	67	238	148	153	133	1034	2.02	39	11	100	100	100	100	penA Type II NonMosaic; A517G	Meningiditis-like promoter	G120K, A121N	Wild Type	Wild Type	Wild Type	Wild Type	Not detected	0.5	Less susceptible	<=4	Resistant	0.016	Susceptible	<=0.03	Susceptible	1	Resistant	SRR8559721	PRJNA520805
	AUSMDU00011351	2017-02-02	M	20-29	Urogenital	1	Not persistent	cluster	242	1329100	149	88.7	89.78	9363	126	39	67	238	148	153	133	1034	2.02	39	11	100	100	100	100	penA Type II NonMosaic; A517G	Meningiditis-like promoter	G120K, A121N	Wild Type	Wild Type	Wild Type	Wild Type	Not detected	0.5	Less susceptible	<=4	Resistant	0.016	Susceptible	<=0.03	Susceptible	1	Resistant	SRR8559724	PRJNA520805
	AUSMDU00011352	2017-01-30	M	30-39	Pharyngeal	1	Not persistent	cluster	236	1173158	149	78.3	90.15	9363	126	39	67	238	148	153	133	1034	2.02	39	11	100	100	100	100	penA Type II NonMosaic; A517G	Meningiditis-like promoter	G120K, A121N	Wild Type	Wild Type	Wild Type	Wild Type	Not detected	0.5	Less susceptible	<=4	Resistant	0.016	Susceptible	<=0.03	Susceptible	1	Resistant	SRR8559727	PRJNA520805
	AUSMDU00011354	2017-02-01	M	30-39	Urogenital	26	Persistent	cluster	210	1200128	149	80.1	91.28	7359	109	39	170	156	188	71	65	231	2.002	42	100	100	10	2	100	penA Type II NonMosaic; A517G	A39T	Wild Type	Wild Type	Wild Type	Wild Type	Wild Type	Not detected	0.125	Less susceptible	<=4	Resistant	<=0.008	Susceptible	<=0.03	Susceptible	0.25	Susceptible	SRR8559723	PRJNA520805
	AUSMDU00011356	2017-01-31	M	30-39	Pharyngeal	1	Not persistent	cluster	248	1241400	149	82.9	89.93	9363	126	39	67	238	148	153	133	1034	2.02	39	11	100	100	100	100	penA Type II NonMosaic; A517G	Meningiditis-like promoter	G120K, A121N	Wild Type	Wild Type	Wild Type	Wild Type	Not detected	0.5	Less susceptible	<=4	Resistant	0.016	Susceptible	<=0.03	Susceptible	1	Resistant	SRR8559293	PRJNA520805
	AUSMDU00011357	2017-02-01	M	30-39	Rectal	35	NA	cluster	221	888612	149	59.3	90.7	8156	59	39	67	111	150	153	65	442	2.001	1	1	1	100	2	100	penA Type II NonMosaic; A517G	-35A Del	Wild Type	L421P	Wild Type	Wild Type	Wild Type	Not detected	0.25	Less susceptible	<=4	Resistant	0.016	Susceptible	<=0.03	Susceptible	0.25	Susceptible	SRR8559725	PRJNA520805
	AUSMDU00011359	2017-01-23	M	20-29	Pharyngeal	72	NA	singleton	232	964714	149	64.4	90.68	8156	59	39	67	111	150	153	65	NEW	2.001	-	1	1	100	2	100	penA Type II NonMosaic; A517G		Wild Type	L421P	Wild Type	Wild Type	Wild Type	Not detected	0.25	Less susceptible	<=4	Resistant	<=0.008	Susceptible	<=0.03	Susceptible	0.25	Susceptible	SRR8559840	PRJNA520805
	AUSMDU00011360	2017-01-30	M	20-29	Urogenital	73	NA	pair	234	1135386	149	75.8	90.72	9363	126	39	67	238	148	153	133	67	2.001	9	11	100	100	100	100	penA Type II NonMosaic; A517G	A39T	G120K, A121N	Wild Type	Wild Type	Wild Type	Wild Type	Not detected	0.5	Less susceptible	<=4	Resistant	0.016	Susceptible	<=0.03	Susceptible	0.5	Susceptible	SRR8559729	PRJNA520805
	AUSMDU00011361	2017-02-01	M	20-29	Pharyngeal	74	NA	cluster	230	872238	149	58.2	90.59	8143	59	39	170	78	146	154	65	1938	2.002	40	3	100	7	4	100	penA Type II NonMosaic; A517G	A39T	A121S	Wild Type	S91F, D95A	D86N	Wild Type	Detected	>2	Resistant	<=4	Resistant	<=0.008	Susceptible	4	Resistant	0.25	Susceptible	SRR8559298	PRJNA520805
	AUSMDU00011362	2017-02-01	M	20-29	Pharyngeal	15	Persistent	cluster	198	1189666	149	79.4	91.14	1579	109	39	67	111	148	153	65	139	9.001	1	8	1	100	2	100	penA Type IX NonMosaic; A517G	-35A Del	G120K, A121D	L421P	Wild Type	Wild Type	Wild Type	Not detected	1	Resistant	<=4	Resistant	0.03	Susceptible	<=0.03	Susceptible	0.5	Susceptible	SRR8559659	PRJNA520805
	AUSMDU00011363	2017-02-01	M	30-39	Urogenital	14	Persistent	cluster	209	1446394	148	95.9	91.35	8122	59	142	67	156	188	153	65	299	22.001	50	3	100	100	1	100	penA Type XXII NonMosaic; A517G	Wild Type	A121S	Wild Type	Wild Type	Wild Type	Wild Type	Not detected	0.25	Less susceptible	<=4	Resistant	<=0.008	Susceptible	<=0.03	Susceptible	0.125	Susceptible	SRR8559726	PRJNA520805
	AUSMDU00011365	2017-02-01	M	30-39	Pharyngeal	14	Persistent	cluster	212	1200674	149	80.2	91.69	8122	59	142	67	156	188	153	65	299	22.001	50	3	100	100	1	100	penA Type XXII NonMosaic; A517G	Wild Type	A121S	Wild Type	Wild Type	Wild Type	Wild Type	Not detected	0.25	Less susceptible	<=4	Resistant	<=0.008	Susceptible	<=0.03	Susceptible	0.125	Susceptible	SRR8559658	PRJNA520805
	AUSMDU00011367	2017-01-24	M	20-29	Urogenital	75	NA	singleton	257	1059660	149	70.7	89.17	14738	126	112	67	157	148	153	133	2035	2.002	10	100	100	100	2	100	penA Type II NonMosaic; A517G	A39T	Wild Type	Wild Type	Wild Type	Wild Type	Wild Type	Detected	2	Resistant	>8	Resistant	<=0.008	Susceptible	<=0.03	Susceptible	<=0.06	Susceptible	SRR8559324	PRJNA520805
	AUSMDU00011369	2017-01-31	M	20-29	Urogenital	38	Persistent	cluster	232	1083584	149	72.3	90.27	11428	126	39	170	238	734	153	133	63	2.001	9	1	100	100	100	100	penA Type II NonMosaic; A517G	A39T	Wild Type	Wild Type	Wild Type	Wild Type	Wild Type	Not detected	0.125	Less susceptible	<=4	Resistant	<=0.008	Susceptible	<=0.03	Susceptible	0.25	Susceptible	SRR8559299	PRJNA520805
	AUSMDU00011371	2017-01-31	M	30-39	Rectal	27	NA	cluster	207	1094332	149	73.1	90.65	9363	126	39	67	238	148	153	133	63	2.001	9	1	100	100	100	100	penA Type II NonMosaic; A517G	A39T	Wild Type	Wild Type	Wild Type	Wild Type	Wild Type	Not detected	0.25	Less susceptible	<=4	Resistant	0.016	Susceptible	<=0.03	Susceptible	0.5	Susceptible	SRR8559300	PRJNA520805
	AUSMDU00011373	2017-01-30	M	20-29	Pharyngeal	15	Persistent	cluster	198	1056332	149	70.5	91.26	1579	109	39	67	111	148	153	65	139	9.001	1	8	1	100	2	100	penA Type IX NonMosaic; A517G	-35A Del	G120K, A121D	L421P	Wild Type	Wild Type	Wild Type	Not detected	1	Resistant	<=4	Resistant	0.03	Susceptible	<=0.03	Susceptible	1	Resistant	SRR8559728	PRJNA520805
	AUSMDU00011374	2017-01-24	M	20-29	Urogenital	1	Not persistent	cluster	220	1786656	148	118.5	89.77	9363	126	39	67	238	148	153	133	1034	2.02	39	11	100	100	100	100	penA Type II NonMosaic; A517G	Meningiditis-like promoter	G120K, A121N	Wild Type	Wild Type	Wild Type	Wild Type	Not detected	0.5	Less susceptible	<=4	Resistant	0.016	Susceptible	<=0.03	Susceptible	2	Resistant	SRR8559837	PRJNA520805
	AUSMDU00011376	2017-02-01	M	30-39	Urogenital	76	NA	cluster	190	1304990	149	87.1	90.23	9363	126	39	67	238	148	153	133	63	2.001	9	1	100	100	100	100	penA Type II NonMosaic; A517G	A39T	Wild Type	Wild Type	Wild Type	Wild Type	Wild Type	Not detected	0.25	Less susceptible	<=4	Resistant	0.016	Susceptible	<=0.03	Susceptible	0.25	Susceptible	SRR8559722	PRJNA520805
	AUSMDU00011377	2017-01-30	M	20-29	Urogenital	77	NA	cluster	191	1037896	149	69.3	91.8	8143	59	39	170	78	146	154	65	436	2.002	40	100	100	7	3	100	penA Type II NonMosaic; A517G	A39T	Wild Type	Wild Type	S91F, D95A	S87R	Wild Type	Not detected	0.25	Less susceptible	<=4	Resistant	<=0.008	Susceptible	8	Resistant	0.25	Susceptible	SRR8559296	PRJNA520805
	AUSMDU00011409	2017-01-23	F	20-29	Urogenital	38	Persistent	cluster	264	1633030	147	107.6	89.68	11428	126	39	170	238	734	153	133	63	2.001	9	1	100	100	100	100	penA Type II NonMosaic; A517G	A39T	Wild Type	Wild Type	Wild Type	Wild Type	Wild Type	Not detected	0.25	Less susceptible	<=4	Resistant	<=0.008	Susceptible	<=0.03	Susceptible	0.5	Susceptible	SRR8559326	PRJNA520805
	AUSMDU00011410	2017-01-22	M	30-39	Urogenital	16	Not persistent	cluster	213	1413544	149	94.4	91.07	8143	59	39	170	78	146	154	65	426	2.002	40	13	100	7	4	100	penA Type II NonMosaic; A517G	A39T	porB1a	Wild Type	S91F, D95A	D86N	Wild Type	Detected	>2	Resistant	<=4	Resistant	<=0.008	Susceptible	4	Resistant	0.25	Susceptible	SRR8559367	PRJNA520805
	AUSMDU00011411	2017-01-22	M	20-29	Urogenital	38	Persistent	cluster	200	1746634	148	115.8	90.09	11428	126	39	170	238	734	153	133	63	2.001	9	1	100	100	100	100	penA Type II NonMosaic; A517G	A39T	Wild Type	Wild Type	Wild Type	Wild Type	Wild Type	Not detected	0.25	Less susceptible	<=4	Resistant	<=0.008	Susceptible	<=0.03	Susceptible	0.25	Susceptible	SRR8559368	PRJNA520805
	AUSMDU00011412	2017-01-23	F	20-29	Other	78	NA	singleton	212	1556868	148	103.2	91.56	7359	109	39	170	156	188	71	65	NEW	43.002	42	100	100	10	2	100	penA Type 43 NonMosaic; A501V, A517G	A39T	Wild Type	Wild Type	Wild Type	Wild Type	Wild Type	Not detected	0.125	Less susceptible	<=4	Resistant	0.016	Susceptible	<=0.03	Susceptible	0.25	Susceptible	SRR8559365	PRJNA520805
	AUSMDU00011413	2017-01-24	M	20-29	Pharyngeal	1	Not persistent	cluster	213	1652080	148	109.5	89.93	9363	126	39	67	238	148	153	133	1034	2.02	39	11	100	100	100	100	penA Type II NonMosaic; A517G	Meningiditis-like promoter	G120K, A121N	Wild Type	Wild Type	Wild Type	Wild Type	Not detected	0.5	Less susceptible	<=4	Resistant	0.016	Susceptible	<=0.03	Susceptible	2	Resistant	SRR8559366	PRJNA520805
	AUSMDU00011414	2017-01-23	M	30-39	Rectal	27	NA	cluster	194	1602378	148	106.2	90.96	9363	126	39	67	238	148	153	133	63	2.001	9	1	100	100	100	100	penA Type II NonMosaic; A517G	A39T	Wild Type	Wild Type	Wild Type	Wild Type	Wild Type	Not detected	0.25	Less susceptible	<=4	Resistant	0.016	Susceptible	<=0.03	Susceptible	0.5	Susceptible	SRR8559363	PRJNA520805
	AUSMDU00011415	2017-01-23	M	50-59	Rectal	23	Not persistent	cluster	220	1540868	148	102.2	90.74	11981	109	112	170	111	148	153	65	151	5.002	1	1	1	1	3	100	penA Type V Nonmosaic; A517G, G543S	-35A Del	Wild Type	L421P	S91F, D95G	S87R	Wild Type	Not detected	0.5	Less susceptible	<=4	Resistant	0.016	Susceptible	4	Resistant	0.25	Susceptible	SRR8559364	PRJNA520805
	AUSMDU00011416	2017-01-20	M	20-29	Rectal	23	Not persistent	cluster	264	1474914	148	97.8	90.8	11981	109	112	170	111	148	153	65	934	5.002	1	21	1	1	3	100	penA Type V Nonmosaic; A517G, G543S	-35A Del	G120N, A121D	L421P	S91F, D95G	S87R	Wild Type	Not detected	1	Resistant	<=4	Resistant	0.016	Susceptible	4	Resistant	1	Resistant	SRR8559314	PRJNA520805
	AUSMDU00011417	2017-01-24	M	50-59	Rectal	11	Not persistent	cluster	226	1577540	148	104.6	90.46	8143	59	39	170	78	146	154	65	426	2.002	40	13	100	7	4	100	penA Type II NonMosaic; A517G	A39T	porB1a	Wild Type	S91F, D95A	D86N	Wild Type	Detected	>2	Resistant	<=4	Resistant	<=0.008	Susceptible	8	Resistant	0.25	Susceptible	SRR8559316	PRJNA520805
	AUSMDU00011418	2017-01-23	M	20-29	Rectal	79	NA	cluster	187	1590756	149	106.2	91.66	1579	109	39	67	111	148	153	65	139	9.001	1	8	1	100	2	100	penA Type IX NonMosaic; A517G	-35A Del	G120K, A121D	L421P	Wild Type	Wild Type	Wild Type	Not detected	2	Resistant	<=4	Resistant	0.03	Susceptible	<=0.03	Susceptible	0.5	Susceptible	SRR8559903	PRJNA520805
	AUSMDU00011419	2017-01-24	M	20-29	Urogenital	67	NA	cluster	235	1659320	149	110.8	90.63	11864	126	39	785	238	148	153	133	439	2.001	9	1	100	100	1	100	penA Type II NonMosaic; A517G	A39T	Wild Type	Wild Type	Wild Type	Wild Type	Wild Type	Not detected	0.25	Less susceptible	<=4	Resistant	<=0.008	Susceptible	<=0.03	Susceptible	0.5	Susceptible	SRR8559902	PRJNA520805
	AUSMDU00011420	2017-01-25	M	20-29	Urogenital	80	NA	singleton	222	1525310	149	101.8	89.62	1579	109	39	67	111	148	153	65	2047	2.001	15	1	1	100	1	100	penA Type II NonMosaic; A517G	Wild Type	Wild Type	L421P	Wild Type	Wild Type	Wild Type	Not detected	0.25	Less susceptible	<=4	Resistant	<=0.008	Susceptible	<=0.03	Susceptible	0.25	Susceptible	SRR8559905	PRJNA520805
	AUSMDU00011421	2017-01-25	M	30-39	Urogenital	14	Persistent	cluster	195	1299684	149	86.8	92.34	8122	59	142	67	156	188	153	65	299	22.001	50	3	100	100	1	100	penA Type XXII NonMosaic; A517G	Wild Type	A121S	Wild Type	Wild Type	Wild Type	Wild Type	Not detected	0.25	Less susceptible	<=4	Resistant	<=0.008	Susceptible	<=0.03	Susceptible	0.125	Susceptible	SRR8559904	PRJNA520805
	AUSMDU00011422	2017-01-25	M	30-39	Urogenital	16	Not persistent	cluster	213	1185984	149	79.2	91.35	8143	59	39	170	78	146	154	65	426	2.002	40	13	100	7	4	100	penA Type II NonMosaic; A517G	A39T	porB1a	Wild Type	S91F, D95A	D86N	Wild Type	Detected	>2	Resistant	<=4	Resistant	0.016	Susceptible	4	Resistant	0.25	Susceptible	SRR8559899	PRJNA520805
	AUSMDU00011423	2017-01-25	M	30-39	Rectal	14	Persistent	cluster	191	1170954	149	78.2	92.14	8122	59	142	67	156	188	153	65	299	22.001	50	3	100	100	1	100	penA Type XXII NonMosaic; A517G	Wild Type	A121S	Wild Type	Wild Type	Wild Type	Wild Type	Not detected	0.25	Less susceptible	<=4	Resistant	0.016	Susceptible	<=0.03	Susceptible	0.125	Susceptible	SRR8559898	PRJNA520805
	AUSMDU00011424	2017-01-25	M	20-29	Urogenital	15	Persistent	cluster	181	1541880	149	102.9	91.77	1579	109	39	67	111	148	153	65	139	9.001	1	8	1	100	2	100	penA Type IX NonMosaic; A517G	-35A Del	G120K, A121D	L421P	Wild Type	Wild Type	Wild Type	Not detected	1	Resistant	<=4	Resistant	0.03	Susceptible	<=0.03	Susceptible	0.5	Susceptible	SRR8559751	PRJNA520805
	AUSMDU00011425	2017-01-25	M	20-29	Pharyngeal	81	NA	singleton	234	1866264	148	123.7	91.13	10313	109	39	170	158	148	668	65	NEW	18.001	59	3	1	7	3	100	penA Type XVIII NonMosaic; A501T, A517G, G543S	A39T	A121S	L421P	S91F, D95A	S87R	Wild Type	Not detected	0.25	Less susceptible	<=4	Resistant	0.016	Susceptible	4	Resistant	0.125	Susceptible	SRR8559749	PRJNA520805
	AUSMDU00011426	2017-01-25	M	20-29	Rectal	15	Persistent	cluster	195	1963350	149	131.1	91.97	1579	109	39	67	111	148	153	65	139	9.001	1	8	1	100	2	100	penA Type IX NonMosaic; A517G	-35A Del	G120K, A121D	L421P	Wild Type	Wild Type	Wild Type	Not detected	1	Resistant	<=4	Resistant	0.03	Susceptible	<=0.03	Susceptible	0.5	Susceptible	SRR8559737	PRJNA520805
	AUSMDU00011427	2017-01-25	M	20-29	Urogenital	4	NA	cluster	238	1425020	149	95.1	90.73	9363	126	39	67	238	148	153	133	193	2.001	39	11	100	100	100	100	penA Type II NonMosaic; A517G	Meningiditis-like promoter	G120K, A121N	Wild Type	Wild Type	Wild Type	Wild Type	Not detected	0.5	Less susceptible	<=4	Resistant	0.016	Susceptible	<=0.03	Susceptible	0.5	Susceptible	SRR8559664	PRJNA520805
	AUSMDU00011428	2017-01-23	F	20-29	Urogenital	82	NA	singleton	273	1285360	149	85.8	91.42	1901	109	39	170	111	148	153	65	NEW	5.002	1	31	1	1	3	100	penA Type V Nonmosaic; A517G, G543S	-35A Del	G120N, A121N	L421P	S91F, D95G	S87R	Wild Type	Not detected	1	Resistant	<=4	Resistant	0.016	Susceptible	8	Resistant	0.125	Susceptible	SRR8559929	PRJNA520805
	AUSMDU00011429	2017-01-25	M	20-29	Urogenital	15	Persistent	cluster	233	1551224	149	103.6	91.84	1579	109	39	67	111	148	153	65	139	9.001	1	8	1	100	2	100	penA Type IX NonMosaic; A517G	-35A Del	G120K, A121D	L421P	Wild Type	Wild Type	Wild Type	Not detected	1	Resistant	<=4	Resistant	0.03	Susceptible	<=0.03	Susceptible	0.5	Susceptible	SRR8559930	PRJNA520805
	AUSMDU00011430	2017-01-25	Unknown	20-29	Urogenital	1	Not persistent	cluster	216	1531604	149	102.2	90.77	9363	126	39	67	238	148	153	133	1034	2.02	39	11	100	100	100	100	penA Type II NonMosaic; A517G	Meningiditis-like promoter	G120K, A121N	Wild Type	Wild Type	Wild Type	Wild Type	Not detected	0.25	Less susceptible	<=0.25	Susceptible	<=0.008	Susceptible	<=0.03	Susceptible	0.125	Susceptible	SRR8559931	PRJNA520805
	AUSMDU00011431	2017-01-25	M	20-29	Pharyngeal	83	NA	singleton	214	1443088	149	96.3	91.33	8145	59	39	67	156	148	153	65	1903	14.001	29	1	100	1	7	100	penA Type XIV NonMosaic; A517G	Wild Type	Wild Type	Wild Type	S91F, D95G	Wild Type	Wild Type	Detected	1	Resistant	<=4	Resistant	<=0.008	Susceptible	0.5	Less susceptible	0.25	Susceptible	SRR8559932	PRJNA520805
	AUSMDU00011432	2017-01-27	M	40-49	Rectal	67	NA	cluster	200	1386698	149	92.6	90.88	11864	126	39	785	238	148	153	133	439	2.001	9	1	100	100	1	100	penA Type II NonMosaic; A517G	A39T	Wild Type	Wild Type	Wild Type	Wild Type	Wild Type	Not detected	0.25	Less susceptible	<=4	Resistant	0.016	Susceptible	<=0.03	Susceptible	0.5	Susceptible	SRR8559933	PRJNA520805
	AUSMDU00011433	2017-01-27	M	20-29	Urogenital	45	NA	cluster	216	1948276	148	129.2	90.98	8156	59	39	67	111	150	153	65	442	2.001	1	1	1	100	2	100	penA Type II NonMosaic; A517G	-35A Del	Wild Type	L421P	Wild Type	Wild Type	Wild Type	Not detected	0.25	Less susceptible	<=4	Resistant	0.016	Susceptible	<=0.03	Susceptible	0.25	Susceptible	SRR8559934	PRJNA520805
	AUSMDU00011434	2017-01-27	M	20-29	Rectal	16	Not persistent	cluster	191	1513556	149	101	92.21	8143	59	39	170	78	146	154	65	426	2.002	40	13	100	7	4	100	penA Type II NonMosaic; A517G	A39T	porB1a	Wild Type	S91F, D95A	D86N	Wild Type	Not detected	0.25	Less susceptible	<=4	Resistant	0.016	Susceptible	4	Resistant	0.25	Susceptible	SRR8559935	PRJNA520805
	AUSMDU00011435	2017-01-27	M	20-29	Rectal	23	Not persistent	cluster	230	1363752	149	91	91.8	11981	109	112	170	111	148	153	65	934	5.002	1	21	1	1	3	100	penA Type V Nonmosaic; A517G, G543S	-35A Del	G120N, A121D	L421P	S91F, D95G	S87R	Wild Type	Not detected	1	Resistant	<=4	Resistant	0.03	Susceptible	8	Resistant	0.5	Susceptible	SRR8559936	PRJNA520805
	AUSMDU00011436	2017-01-27	M	30-39	Pharyngeal	42	NA	cluster	252	1302820	149	87	91.36	1600	126	39	67	78	148	153	65	NEW	63.001	347	13	100	100	100	100	penA Type 63 Mosaic	Wild Type	porB1a	Wild Type	Wild Type	Wild Type	Wild Type	Not detected	0.25	Less susceptible	<=4	Resistant	<=0.008	Susceptible	<=0.03	Susceptible	0.125	Susceptible	SRR8559938	PRJNA520805
	AUSMDU00011437	2017-01-27	M	20-29	Pharyngeal	84	NA	singleton	222	1393284	149	93	91.62	1901	109	39	170	111	148	153	65	22	10.001	1	8	1	1	3	100	penA Type X Mosaic; N513Y	-35A Del	G120K, A121D	L421P	S91F, D95G	S87R	Wild Type	Not detected	1	Resistant	<=4	Resistant	0.03	Susceptible	16	Resistant	0.25	Susceptible	SRR8559736	PRJNA520805
	AUSMDU00011438	2017-01-27	M	30-39	Rectal	23	Not persistent	cluster	255	1461726	149	97.6	91.78	11981	109	112	170	111	148	153	65	934	5.002	1	21	1	1	3	100	penA Type V Nonmosaic; A517G, G543S	-35A Del	G120N, A121D	L421P	S91F, D95G	S87R	Wild Type	Not detected	1	Resistant	<=4	Resistant	0.03	Susceptible	16	Resistant	0.5	Susceptible	SRR8559735	PRJNA520805
	AUSMDU00011439	2017-01-24	M	20-29	Urogenital	85	NA	singleton	198	1361602	149	90.9	90.78	17234	378	39	67	158	148	71	65	1931	19.001	10	14	1	7	26	100	penA Type XIX NonMosaic; A517G	A39T	porB1a	L421P	S91F, D95A	S87N	Wild Type	Detected	>2	Resistant	>8	Resistant	0.016	Susceptible	4	Resistant	<=0.06	Susceptible	SRR8559734	PRJNA520805
	AUSMDU00011440	2017-01-27	M	30-39	Urogenital	1	Not persistent	cluster	232	1704572	148	113	90.32	9363	126	39	67	238	148	153	133	1034	2.02	39	11	100	100	100	100	penA Type II NonMosaic; A517G	Meningiditis-like promoter	G120K, A121N	Wild Type	Wild Type	Wild Type	Wild Type	Not detected	0.5	Less susceptible	<=4	Resistant	0.016	Susceptible	<=0.03	Susceptible	2	Resistant	SRR8559733	PRJNA520805
	AUSMDU00011441	2017-01-27	F	20-29	Urogenital	86	NA	cluster	216	1687810	149	112.7	91.79	7359	109	39	170	156	188	71	65	231	2.002	42	100	100	10	2	100	penA Type II NonMosaic; A517G	A39T	Wild Type	Wild Type	Wild Type	Wild Type	Wild Type	Not detected	0.125	Less susceptible	<=4	Resistant	<=0.008	Susceptible	<=0.03	Susceptible	0.25	Susceptible	SRR8559732	PRJNA520805
	AUSMDU00011442	2017-01-27	M	30-39	Urogenital	87	NA	cluster	223	1412184	149	94.3	91.91	7359	109	39	170	156	188	71	65	231	2.002	42	100	100	10	2	100	penA Type II NonMosaic; A517G	A39T	Wild Type	Wild Type	Wild Type	Wild Type	Wild Type	Not detected	0.125	Less susceptible	<=4	Resistant	<=0.008	Susceptible	<=0.03	Susceptible	0.25	Susceptible	SRR8559731	PRJNA520805
	AUSMDU00011443	2017-01-30	M	30-39	Urogenital	1	Not persistent	cluster	212	1543950	149	103.1	90.74	9363	126	39	67	238	148	153	133	1034	2.02	39	11	100	100	100	100	penA Type II NonMosaic; A517G	Meningiditis-like promoter	G120K, A121N	Wild Type	Wild Type	Wild Type	Wild Type	Not detected	0.5	Less susceptible	<=4	Resistant	0.016	Susceptible	<=0.03	Susceptible	2	Resistant	SRR8559730	PRJNA520805
	AUSMDU00011444	2017-02-02	M	30-39	Rectal	15	Persistent	cluster	181	1479842	149	98.8	91.96	1579	109	39	67	111	148	153	65	139	9.001	1	8	1	100	2	100	penA Type IX NonMosaic; A517G	-35A Del	G120K, A121D	L421P	Wild Type	Wild Type	Wild Type	Not detected	1	Resistant	<=4	Resistant	0.03	Susceptible	<=0.03	Susceptible	0.5	Susceptible	SRR8559672	PRJNA520805
	AUSMDU00011445	2017-02-02	M	30-39	Urogenital	23	Not persistent	cluster	232	1163818	149	77.7	91.57	11981	109	112	170	111	148	153	65	934	5.002	1	21	1	1	3	100	penA Type V Nonmosaic; A517G, G543S	-35A Del	G120N, A121D	L421P	S91F, D95G	S87R	Wild Type	Not detected	1	Resistant	<=4	Resistant	0.016	Susceptible	16	Resistant	1	Resistant	SRR8559673	PRJNA520805
	AUSMDU00011446	2017-02-02	M	30-39	Urogenital	1	Not persistent	cluster	200	1537976	149	102.7	90.81	9363	126	39	67	238	148	153	133	1034	2.02	39	11	100	100	100	100	penA Type II NonMosaic; A517G	Meningiditis-like promoter	G120K, A121N	Wild Type	Wild Type	Wild Type	Wild Type	Not detected	0.5	Less susceptible	<=4	Resistant	0.016	Susceptible	<=0.03	Susceptible	2	Resistant	SRR8559576	PRJNA520805
	AUSMDU00011447	2017-02-02	M	20-29	Rectal	88	NA	singleton	260	1163392	149	77.7	90.89	11191	59	112	67	157	148	153	65	1977	43.004	25	13	1	2	45	100	penA Type 43 NonMosaic; A501V A517G	G45D	porB1a	L421P	S91F, D95N	S87I	Wild Type	Detected	1	Resistant	<=4	Resistant	0.016	Susceptible	8	Resistant	<=0.06	Susceptible	SRR8559575	PRJNA520805
	AUSMDU00011448	2017-02-02	M	30-39	Pharyngeal	67	NA	cluster	210	1380736	149	92.2	90.68	11864	126	39	785	238	148	153	133	439	2.001	9	1	100	100	1	100	penA Type II NonMosaic; A517G	A39T	Wild Type	Wild Type	Wild Type	Wild Type	Wild Type	Not detected	0.25	Less susceptible	<=4	Resistant	0.016	Susceptible	<=0.03	Susceptible	0.25	Susceptible	SRR8559578	PRJNA520805
	AUSMDU00011449	2017-02-02	M	50-59	Rectal	89	NA	singleton	196	1233028	149	82.3	92.3	8143	59	39	170	78	146	154	65	426	2.002	40	13	100	7	4	100	penA Type II NonMosaic; A517G	A39T	porB1a	Wild Type	S91F, D95A	D86N	Wild Type	Not detected	0.25	Less susceptible	<=4	Resistant	<=0.008	Susceptible	4	Resistant	0.25	Susceptible	SRR8559577	PRJNA520805
	AUSMDU00011495	2017-02-02	M	20-29	Urogenital	90	NA	pair	230	1492670	147	98.3	88.91	9363	126	39	67	238	148	153	133	63	2.001	9	1	100	100	100	100	penA Type II NonMosaic; A517G	A39T	Wild Type	Wild Type	Wild Type	Wild Type	Wild Type	Not detected	0.25	Less susceptible	<=4	Resistant	<=0.008	Susceptible	<=0.03	Susceptible	0.5	Susceptible	SRR8559572	PRJNA520805
	AUSMDU00011496	2017-02-01	M	20-29	Urogenital	91	NA	singleton	216	1261094	149	84.2	90.71	8156	59	39	67	111	150	153	65	NEW	2.001	1	1	1	100	2	2|31|41*	penA Type II NonMosaic; A517G	-35A Del	Wild Type	L421P	Wild Type	Wild Type		Not detected	0.5	Less susceptible	<=4	Resistant	0.016	Susceptible	<=0.03	Susceptible	0.5	Susceptible	SRR8559571	PRJNA520805
	AUSMDU00011497	2017-02-01	F	30-39	Urogenital	92	NA	cluster	200	1224178	148	81.2	90.84	8143	59	39	170	78	146	154	65	436	2.002	40	100	100	7	3	100	penA Type II NonMosaic; A517G	A39T	Wild Type	Wild Type	S91F, D95A	S87R	Wild Type	Not detected	0.25	Less susceptible	<=4	Resistant	<=0.008	Susceptible	16	Resistant	0.25	Susceptible	SRR8559574	PRJNA520805
	AUSMDU00011498	2017-02-01	M	40-49	Urogenital	93	Persistent	cluster	235	1316970	148	87.3	91.18	7359	109	39	170	156	188	71	65	231	2.002	42	100	100	10	2	100	penA Type II NonMosaic; A517G	A39T	Wild Type	Wild Type	Wild Type	Wild Type	Wild Type	Not detected	0.25	Less susceptible	<=4	Resistant	<=0.008	Susceptible	<=0.03	Susceptible	<=0.06	Susceptible	SRR8559573	PRJNA520805
	AUSMDU00011499	2017-02-03	M	20-29	Pharyngeal	79	NA	cluster	198	1316312	148	87.3	90.54	1579	109	39	67	111	148	153	65	139	9.001	1	8	1	100	2	100	penA Type IX NonMosaic; A517G	-35A Del	G120K, A121D	L421P	Wild Type	Wild Type	Wild Type	Not detected	1	Resistant	<=4	Resistant	0.016	Susceptible	<=0.03	Susceptible	0.25	Susceptible	SRR8559568	PRJNA520805
	AUSMDU00011500	2017-02-02	M	30-39	Urogenital	23	Not persistent	cluster	282	1259278	148	83.5	90.26	11981	109	112	170	111	148	153	65	934	5.002	1	21	1	1	3	100	penA Type V Nonmosaic; A517G, G543S	-35A Del	G120N, A121D	L421P	S91F, D95G	S87R	Wild Type	Not detected	1	Resistant	<=4	Resistant	0.016	Susceptible	16	Resistant	0.5	Susceptible	SRR8559567	PRJNA520805
	AUSMDU00011501	2017-02-02	F	20-29	Urogenital	94	NA	singleton	204	1215354	148	80.6	90.07	8156	59	39	67	111	150	153	65	832	63.001	1	100	1	100	2	100	penA Type 63 Mosaic	-35A Del	Wild Type	L421P	Wild Type	Wild Type	Wild Type	Not detected	0.125	Less susceptible	<=4	Resistant	<=0.008	Susceptible	<=0.03	Susceptible	<=0.06	Susceptible	SRR8559488	PRJNA520805
	AUSMDU00011502	2017-02-01	M	50-59	Urogenital	95	NA	singleton	205	1176088	148	78	89.64	1588	59	39	67	158	148	71	65	2848	19.001	38	8	1	7	26	100	penA Type XIX NonMosaic; A517G	A39T	G120K, A121D	L421P	S91F, D95A	S87N	Wild Type	Detected	>2	Resistant	>8	Resistant	0.016	Susceptible	16	Resistant	0.125	Susceptible	SRR8559489	PRJNA520805
	AUSMDU00011503	2017-02-03	M	30-39	Urogenital	1	Not persistent	cluster	252	1348490	148	89.4	89.84	9363	126	39	67	238	148	153	133	1034	2.02	39	11	100	100	100	100	penA Type II NonMosaic; A517G	Meningiditis-like promoter	G120K, A121N	Wild Type	Wild Type	Wild Type	Wild Type	Not detected	1	Resistant	2	Resistant	0.016	Susceptible	16	Resistant	0.125	Susceptible	SRR8559486	PRJNA520805
	AUSMDU00011504	2017-01-31	M	20-29	Urogenital	37	NA	cluster	238	1164404	149	77.7	91.39	7359	109	39	170	156	188	71	65	231	2.002	42	100	100	10	2	100	penA Type II NonMosaic; A517G	A39T	Wild Type	Wild Type	Wild Type	Wild Type	Wild Type	Not detected	0.25	Less susceptible	<=4	Resistant	<=0.008	Susceptible	<=0.03	Susceptible	0.25	Susceptible	SRR8559487	PRJNA520805
	AUSMDU00011505	2017-02-03	M	30-39	Rectal	1	Not persistent	cluster	259	1242596	149	83	90	9363	126	39	67	238	148	153	133	1034	2.02	39	11	100	100	100	100	penA Type II NonMosaic; A517G	Meningiditis-like promoter	G120K, A121N	Wild Type	Wild Type	Wild Type	Wild Type	Not detected	0.5	Less susceptible	<=4	Resistant	0.016	Susceptible	<=0.03	Susceptible	1	Resistant	SRR8559484	PRJNA520805
	AUSMDU00011506	2017-02-03	M	50-59	Rectal	96	Not persistent	cluster	268	1076482	149	71.9	90.77	11428	126	39	170	238	734	153	133	63	2.001	9	1	100	100	100	100	penA Type II NonMosaic; A517G	A39T	Wild Type	Wild Type	Wild Type	Wild Type	Wild Type	Not detected	0.25	Less susceptible	<=4	Resistant	<=0.008	Susceptible	<=0.03	Susceptible	0.5	Susceptible	SRR8559485	PRJNA520805
	AUSMDU00011507	2017-02-01	M	50-59	Pharyngeal	10	NA	cluster	240	840576	149	56.1	90.79	8143	59	39	170	78	146	154	65	426	2.002	40	13	100	7	4	100	penA Type II NonMosaic; A517G	A39T	porB1a	Wild Type	S91F, D95A	D86N	Wild Type	Detected	>2	Resistant	<=4	Resistant	<=0.008	Susceptible	4	Resistant	0.25	Susceptible	SRR8559482	PRJNA520805
	AUSMDU00011508	2017-02-03	F	50-59	Urogenital	71	NA	cluster	226	809770	149	54.1	90.41	17219	126	39	67	78	148	154	65	NEW	2.002	5	100	100	1	4	100	penA Type II NonMosaic; A517G	Wild Type	Wild Type	Wild Type	S91F, D95G	D86N	Wild Type	Detected	>2	Resistant	>8	Resistant	<=0.008	Susceptible	4	Resistant	<=0.06	Susceptible	SRR8559483	PRJNA520805
	AUSMDU00011509	2017-02-01	F	20-29	Urogenital	34	NA	cluster	221	1104296	149	73.7	91.49	7359	109	39	170	156	188	71	65	231	2.002	42	100	100	10	2	100	penA Type II NonMosaic; A517G	A39T	Wild Type	Wild Type	Wild Type	Wild Type	Wild Type	Not detected	0.125	Less susceptible	<=4	Resistant	<=0.008	Susceptible	<=0.03	Susceptible	0.25	Susceptible	SRR8559480	PRJNA520805
	AUSMDU00011510	2017-02-04	F	40-49	Urogenital	97	NA	pair	211	1057312	149	70.6	90.27	7363	59	39	67	78	148	153	65	348	10.001	33	8	1	2	5	100	penA Type X Mosaic; N513Y	Wild Type	G120K, A121D	L421P	S91F, D95N	S87R, S88P	Wild Type	Not detected	0.5	Less susceptible	<=4	Resistant	0.06	Decreased susceptibility	16	Resistant	0.125	Susceptible	SRR8559481	PRJNA520805
	AUSMDU00011511	2017-02-03	M	20-29	Pharyngeal	98	NA	cluster	218	1267802	148	84.1	91.48	8143	59	39	170	78	146	154	65	426	2.002	40	13	100	7	4	100	penA Type II NonMosaic; A517G	A39T	porB1a	Wild Type	S91F, D95A	D86N	Wild Type	Not detected	0.25	Less susceptible	<=4	Resistant	<=0.008	Susceptible	4	Resistant	0.25	Susceptible	SRR8559362	PRJNA520805
	AUSMDU00011512	2017-02-06	M	20-29	Rectal	99	NA	singleton	217	1590302	149	106.2	90.68	8156	59	39	67	111	150	153	65	442	2.001	1	1	1	100	2	100	penA Type II NonMosaic; A517G	-35A Del	Wild Type	L421P	Wild Type	Wild Type	Wild Type	Not detected	0.25	Less susceptible	<=4	Resistant	<=0.008	Susceptible	<=0.03	Susceptible	0.25	Susceptible	SRR8559361	PRJNA520805
	AUSMDU00011513	2017-02-06	M	20-29	Urogenital	27	NA	cluster	237	1086872	149	72.6	90.56	9363	126	39	67	238	148	153	133	63	2.001	9	1	100	100	100	100	penA Type II NonMosaic; A517G	A39T	Wild Type	Wild Type	Wild Type	Wild Type	Wild Type	Not detected	0.25	Less susceptible	<=4	Resistant	<=0.008	Susceptible	<=0.03	Susceptible	0.5	Susceptible	SRR8559360	PRJNA520805
	AUSMDU00011514	2017-02-06	M	20-29	Urogenital	100	NA	singleton	239	983218	149	65.6	90.46	8143	59	39	170	78	146	154	65	426	2.002	40	13	100	7	4	100	penA Type II NonMosaic; A517G	A39T	porB1a	Wild Type	S91F, D95A	D86N	Wild Type	Detected	>2	Resistant	<=4	Resistant	<=0.008	Susceptible	4	Resistant	0.25	Susceptible	SRR8559359	PRJNA520805
	AUSMDU00011515	2017-02-06	M	20-29	Urogenital	92	NA	cluster	190	1067642	149	71.3	91.37	8143	59	39	170	78	146	154	65	436	2.002	40	100	100	7	3	100	penA Type II NonMosaic; A517G	A39T	Wild Type	Wild Type	S91F, D95A	S87R	Wild Type	Not detected	0.125	Less susceptible	<=4	Resistant	<=0.008	Susceptible	8	Resistant	0.25	Susceptible	SRR8559358	PRJNA520805
	AUSMDU00011516	2017-02-06	F	50-59	Pharyngeal	20	NA	cluster	206	1233960	149	82.4	89.84	9363	126	39	67	238	148	153	133	63	2.001	9	1	100	100	100	100	penA Type II NonMosaic; A517G	A39T	Wild Type	Wild Type	Wild Type	Wild Type	Wild Type	Not detected	0.25	Less susceptible	<=4	Resistant	<=0.008	Susceptible	<=0.03	Susceptible	0.5	Susceptible	SRR8559357	PRJNA520805
	AUSMDU00011517	2017-02-06	M	50-59	Rectal	15	Persistent	cluster	241	1120434	149	74.8	91.05	1579	109	39	67	111	148	153	65	139	9.001	1	8	1	100	2	100	penA Type IX NonMosaic; A517G	-35A Del	G120K, A121D	L421P	Wild Type	Wild Type	Wild Type	Not detected	1	Resistant	<=4	Resistant	0.016	Susceptible	<=0.03	Susceptible	0.5	Susceptible	SRR8559356	PRJNA520805
	AUSMDU00011518	2017-02-06	M	20-29	Rectal	1	Not persistent	cluster	270	1030342	149	68.8	89.61	9363	126	39	67	238	148	153	133	1034	2.02	39	11	100	100	100	100	penA Type II NonMosaic; A517G	Meningiditis-like promoter	G120K, A121N	Wild Type	Wild Type	Wild Type	Wild Type	Not detected	0.5	Less susceptible	<=4	Resistant	<=0.008	Susceptible	<=0.03	Susceptible	2	Resistant	SRR8559355	PRJNA520805
	AUSMDU00011519	2017-02-06	M	20-29	Urogenital	15	Persistent	cluster	229	1422804	148	94.3	90.84	1579	109	39	67	111	148	153	65	139	9.001	1	8	1	100	2	100	penA Type IX NonMosaic; A517G	-35A Del	G120K, A121D	L421P	Wild Type	Wild Type	Wild Type	Not detected	1	Resistant	<=4	Resistant	0.016	Susceptible	<=0.03	Susceptible	0.5	Susceptible	SRR8559370	PRJNA520805
	AUSMDU00011520	2017-02-06	M	30-39	Urogenital	45	NA	cluster	210	1283320	149	85.7	90.74	8156	59	39	67	111	150	153	65	442	2.001	1	1	1	100	2	100	penA Type II NonMosaic; A517G	-35A Del	Wild Type	L421P	Wild Type	Wild Type	Wild Type	Not detected	0.25	Less susceptible	<=4	Resistant	<=0.008	Susceptible	<=0.03	Susceptible	0.25	Susceptible	SRR8559369	PRJNA520805
	AUSMDU00011521	2017-02-06	M	30-39	Urogenital	67	NA	cluster	221	1048102	149	70	89.99	11864	126	39	785	238	148	153	133	439	2.001	9	1	100	100	1	100	penA Type II NonMosaic; A517G	A39T	Wild Type	Wild Type	Wild Type	Wild Type	Wild Type	Not detected	0.125	Less susceptible	<=4	Resistant	<=0.008	Susceptible	<=0.03	Susceptible	0.5	Susceptible	SRR8559865	PRJNA520805
	AUSMDU00011522	2017-02-06	M	20-29	Urogenital	1	Not persistent	cluster	227	1275538	149	85.1	89.8	9363	126	39	67	238	148	153	133	1034	2.02	39	11	100	100	100	100	penA Type II NonMosaic; A517G	Meningiditis-like promoter	G120K, A121N	Wild Type	Wild Type	Wild Type	Wild Type	Not detected	0.5	Less susceptible	<=4	Resistant	<=0.008	Susceptible	<=0.03	Susceptible	2	Resistant	SRR8559867	PRJNA520805
	AUSMDU00011523	2017-02-07	M	30-39	Urogenital	101	NA	pair	221	803532	149	53.6	89.42	9363	126	39	67	238	148	153	133	63	2.001	9	1	100	100	100	100	penA Type II NonMosaic; A517G	A39T	Wild Type	Wild Type	Wild Type	Wild Type	Wild Type	Not detected	0.25	Less susceptible	<=4	Resistant	<=0.008	Susceptible	<=0.03	Susceptible	0.5	Susceptible	SRR8559826	PRJNA520805
	AUSMDU00011524	2017-02-07	M	20-29	Rectal	1	Not persistent	cluster	225	1634428	147	107.6	89.08	9363	126	39	67	238	148	153	133	1034	2.02	39	11	100	100	100	100	penA Type II NonMosaic; A517G	Meningiditis-like promoter	G120K, A121N	Wild Type	Wild Type	Wild Type	Wild Type	Not detected	0.5	Less susceptible	<=4	Resistant	<=0.008	Susceptible	<=0.03	Susceptible	2	Resistant	SRR8559827	PRJNA520805
	AUSMDU00011525	2017-02-07	M	40-49	Pharyngeal	1	Not persistent	cluster	235	1409912	148	93.5	89.69	9363	126	39	67	238	148	153	133	1034	2.02	39	11	100	100	100	100	penA Type II NonMosaic; A517G	Meningiditis-like promoter	G120K, A121N	Wild Type	Wild Type	Wild Type	Wild Type	Not detected	0.5	Less susceptible	<=4	Resistant	<=0.008	Susceptible	<=0.03	Susceptible	1	Resistant	SRR8559828	PRJNA520805
	AUSMDU00011526	2017-02-07	M	20-29	Rectal	79	NA	cluster	189	1186026	149	79.2	91.15	1579	109	39	67	111	148	153	65	139	9.001	1	8	1	100	2	100	penA Type IX NonMosaic; A517G	-35A Del	G120K, A121D	L421P	Wild Type	Wild Type	Wild Type	Not detected	1	Resistant	<=4	Resistant	0.016	Susceptible	<=0.03	Susceptible	0.5	Susceptible	SRR8559829	PRJNA520805
	AUSMDU00011527	2017-02-07	M	30-39	Rectal	11	Not persistent	cluster	218	1288160	148	85.4	91.67	8143	59	39	170	78	146	154	65	426	2.002	40	13	100	7	4	100	penA Type II NonMosaic; A517G	A39T	porB1a	Wild Type	S91F, D95A	D86N	Wild Type	Not detected	0.125	Less susceptible	<=4	Resistant	<=0.008	Susceptible	4	Resistant	0.25	Susceptible	SRR8559830	PRJNA520805
	AUSMDU00011528	2017-02-07	M	20-29	Pharyngeal	15	Persistent	cluster	197	1183646	149	79	91.2	1579	109	39	67	111	148	153	65	139	9.001	1	8	1	100	2	100	penA Type IX NonMosaic; A517G	-35A Del	G120K, A121D	L421P	Wild Type	Wild Type	Wild Type	Not detected	1	Resistant	<=4	Resistant	0.016	Susceptible	<=0.03	Susceptible	0.5	Susceptible	SRR8559831	PRJNA520805
	AUSMDU00011529	2017-02-07	M	20-29	Urogenital	102	NA	cluster	253	1278600	149	85.4	90.76	1584	59	39	67	156	150	153	65	432	14.001	1	1	1	100	2	100	penA Type XIV NonMosaic; A517G	-35A Del	Wild Type	L421P	Wild Type	Wild Type	Wild Type	Not detected	0.25	Less susceptible	<=4	Resistant	<=0.008	Susceptible	<=0.03	Susceptible	0.25	Susceptible	SRR8559841	PRJNA520805
	AUSMDU00011530	2017-02-07	M	20-29	Pharyngeal	103	NA	cluster	201	1220946	149	81.5	90.85	8156	59	39	67	111	150	153	65	442	2.001	1	1	1	100	2	100	penA Type II NonMosaic; A517G	-35A Del	Wild Type	L421P	Wild Type	Wild Type	Wild Type	Not detected	0.25	Less susceptible	<=4	Resistant	<=0.008	Susceptible	<=0.03	Susceptible	0.25	Susceptible	SRR8559842	PRJNA520805
	AUSMDU00011531	2017-02-07	M	30-39	Urogenital	77	NA	cluster	203	1055934	148	70	91.12	8143	59	39	170	78	146	154	65	436	2.002	40	100	100	7	3	100	penA Type II NonMosaic; A517G	A39T	Wild Type	Wild Type	S91F, D95A	S87R	Wild Type	Not detected	0.125	Less susceptible	<=4	Resistant	<=0.008	Susceptible	8	Resistant	0.25	Susceptible	SRR8559675	PRJNA520805
	AUSMDU00011532	2017-02-07	F	20-29	Urogenital	102	NA	cluster	266	862204	149	57.6	90.73	1584	59	39	67	156	150	153	65	432	14.001	1	1	1	100	2	100	penA Type XIV NonMosaic; A517G	-35A Del	Wild Type	L421P	Wild Type	Wild Type	Wild Type	Not detected	0.25	Less susceptible	<=4	Resistant	<=0.008	Susceptible	<=0.03	Susceptible	0.25	Susceptible	SRR8559445	PRJNA520805
	AUSMDU00011533	2017-02-06	M	20-29	Urogenital	104	NA	singleton	246	1107740	149	73.9	90.75	1901	109	39	170	111	148	153	65	90	34.001	1	11	1	1	3	100	penA Type XXXIV Mosaic; N513Y	-35A Del	G120K, A121N	L421P	S91F, D95G	S87R	Wild Type	Not detected	1	Resistant	<=4	Resistant	0.03	Susceptible	16	Resistant	1	Resistant	SRR8559677	PRJNA520805
	AUSMDU00011534	2017-02-06	M	30-39	Urogenital	105	NA	cluster	231	888682	148	58.9	89.66	11428	126	39	170	238	734	153	133	63	2.001	9	1	100	100	100	100	penA Type II NonMosaic; A517G	A39T	Wild Type	Wild Type	Wild Type	Wild Type	Wild Type	Not detected	0.25	Less susceptible	<=4	Resistant	<=0.008	Susceptible	0.25	Less susceptible	0.5	Susceptible	SRR8559676	PRJNA520805
	AUSMDU00011535	2017-02-06	M	20-29	Urogenital	106	NA	singleton	288	730568	149	48.8	89.45	9903	59	39	67	190	148	153	65	NEW	14.001	-	13	100	7	20	100	penA Type XIV NonMosaic; A517G		porB1a	Wild Type	S91F, D95A	S87N	Wild Type	Detected	1	Resistant	>8	Resistant	<=0.008	Susceptible	4	Resistant	<=0.06	Susceptible	SRR8559679	PRJNA520805
	AUSMDU00011536	2017-02-06	M	40-49	Urogenital	26	Persistent	cluster	217	880668	149	58.8	91.26	7359	109	39	170	156	188	71	65	231	2.002	42	100	100	10	2	100	penA Type II NonMosaic; A517G	A39T	Wild Type	Wild Type	Wild Type	Wild Type	Wild Type	Not detected	0.125	Less susceptible	<=4	Resistant	<=0.008	Susceptible	<=0.03	Susceptible	0.25	Susceptible	SRR8559678	PRJNA520805
	AUSMDU00011537	2017-02-08	M	50-59	Urogenital	16	Not persistent	cluster	203	823890	148	54.6	90.92	8143	59	39	170	78	146	154	65	426	2.002	40	13	100	7	4	100	penA Type II NonMosaic; A517G	A39T	porB1a	Wild Type	S91F, D95A	D86N	Wild Type	Not detected	0.125	Less susceptible	<=4	Resistant	<=0.008	Susceptible	4	Resistant	0.25	Susceptible	SRR8559681	PRJNA520805
	AUSMDU00011538	2017-02-08	M	40-49	Urogenital	1	Not persistent	cluster	248	775424	149	51.8	89.98	9363	126	39	67	238	148	153	133	1034	2.02	39	11	100	100	100	100	penA Type II NonMosaic; A517G	Meningiditis-like promoter	G120K, A121N	Wild Type	Wild Type	Wild Type	Wild Type	Not detected	0.5	Less susceptible	<=4	Resistant	<=0.008	Susceptible	<=0.03	Susceptible	2	Resistant	SRR8559916	PRJNA520805
	AUSMDU00011539	2017-02-08	M	20-29	Urogenital	15	Persistent	cluster	213	840608	149	56.1	91.01	1579	109	39	67	111	148	153	65	139	9.001	1	8	1	100	2	100	penA Type IX NonMosaic; A517G	-35A Del	G120K, A121D	L421P	Wild Type	Wild Type	Wild Type	Not detected	0.5	Less susceptible	<=4	Resistant	0.016	Susceptible	<=0.03	Susceptible	0.25	Susceptible	SRR8559918	PRJNA520805
	AUSMDU00011540	2017-02-13	M	20-29	Pharyngeal	92	NA	cluster	218	1303946	149	87	91.5	8143	59	39	170	78	146	154	65	436	2.002	40	100	100	7	3	100	penA Type II NonMosaic; A517G	A39T	Wild Type	Wild Type	S91F, D95A	S87R	Wild Type	Not detected	0.125	Less susceptible	<=4	Resistant	<=0.008	Susceptible	8	Resistant	0.25	Susceptible	SRR8559496	PRJNA520805
	AUSMDU00011541	2017-02-13	M	20-29	Pharyngeal	15	Persistent	cluster	228	1186538	149	79.2	91.22	1579	109	39	67	111	148	153	65	139	9.001	1	8	1	100	2	100	penA Type IX NonMosaic; A517G	-35A Del	G120K, A121D	L421P	Wild Type	Wild Type	Wild Type	Not detected	1	Resistant	<=4	Resistant	0.016	Susceptible	<=0.03	Susceptible	0.5	Susceptible	SRR8559501	PRJNA520805
	AUSMDU00011542	2017-02-14	M	70-79	Urogenital	1	Not persistent	cluster	265	1066068	149	71.2	90.14	9363	126	39	67	238	148	153	133	NEW	2.02	39	3	100	100	100	100	penA Type II NonMosaic; A517G	Meningiditis-like promoter	A121S	Wild Type	Wild Type	Wild Type	Wild Type	Not detected	0.25	Less susceptible	<=4	Resistant	<=0.008	Susceptible	<=0.03	Susceptible	1	Resistant	SRR8559502	PRJNA520805
	AUSMDU00011543	2017-02-12	M	60-69	Urogenital	1	Not persistent	cluster	227	1222636	149	81.6	90.03	9363	126	39	67	238	148	153	133	NEW	2.02	39	3	100	100	100	100	penA Type II NonMosaic; A517G	Meningiditis-like promoter	A121S	Wild Type	Wild Type	Wild Type	Wild Type	Not detected	0.25	Less susceptible	<=4	Resistant	<=0.008	Susceptible	<=0.03	Susceptible	1	Resistant	SRR8559499	PRJNA520805
	AUSMDU00011544	2017-02-11	M	40-49	Urogenital	107	NA	singleton	251	1167264	149	77.9	90.36	11428	126	39	170	238	734	153	133	63	2.001	9	1	100	100	100	100	penA Type II NonMosaic; A517G	A39T	Wild Type	Wild Type	Wild Type	Wild Type	Wild Type	Not detected	0.25	Less susceptible	<=4	Resistant	<=0.008	Susceptible	<=0.03	Susceptible	0.5	Susceptible	SRR8559500	PRJNA520805
	AUSMDU00011589	2017-01-27	M	20-29	Rectal	16	Not persistent	cluster	217	1143054	149	76.3	91.12	8143	59	39	170	78	146	154	65	426	2.002	40	13	100	7	4	100	penA Type II NonMosaic; A517G	A39T	porB1a	Wild Type	S91F, D95A	D86N	Wild Type	Detected	>2	Resistant	<=4	Resistant	<=0.008	Susceptible	4	Resistant	0.25	Susceptible	SRR8559937	PRJNA520805
	AUSMDU00011590	2017-02-08	M	30-39	Rectal	108	NA	cluster	217	1357010	149	90.6	91.42	8156	59	39	67	111	150	153	65	442	2.001	1	1	1	100	2	100	penA Type II NonMosaic; A517G	-35A Del	Wild Type	L421P	Wild Type	Wild Type	Wild Type	Not detected	0.25	Less susceptible	<=4	Resistant	<=0.008	Susceptible	<=0.03	Susceptible	0.25	Susceptible	SRR8559917	PRJNA520805
	AUSMDU00011591	2017-02-08	M	20-29	Rectal	23	Not persistent	cluster	264	918318	149	61.3	91.39	11981	109	112	170	111	148	153	65	934	5.002	1	21	1	1	3	100	penA Type V Nonmosaic; A517G, G543S	-35A Del	G120N, A121D	L421P	S91F, D95G	S87R	Wild Type	Not detected	1	Resistant	<=4	Resistant	0.016	Susceptible	8	Resistant	0.5	Susceptible	SRR8559892	PRJNA520805
	AUSMDU00011592	2017-02-08	M	30-39	Urogenital	109	NA	singleton	229	1211480	149	80.9	91.65	7363	59	39	67	78	148	153	65	158	44.001	16	10	1	1	10	100	penA Type 44 NonMosaic; A501T, A517G	-35A Del	G120K, A121D	L421P	S91F, D95G	Wild Type	Wild Type	Not detected	0.25	Less susceptible	<=4	Resistant	0.03	Susceptible	8	Resistant	0.25	Susceptible	SRR8559893	PRJNA520805
	AUSMDU00011593	2017-02-09	M	30-39	Urogenital	26	Persistent	cluster	207	1194622	149	79.7	91.87	7359	109	39	170	156	188	71	65	231	2.002	42	100	100	10	2	100	penA Type II NonMosaic; A517G	A39T	Wild Type	Wild Type	Wild Type	Wild Type	Wild Type	Not detected	0.125	Less susceptible	<=4	Resistant	<=0.008	Susceptible	<=0.03	Susceptible	0.25	Susceptible	SRR8559890	PRJNA520805
	AUSMDU00011594	2017-02-07	M	20-29	Urogenital	110	NA	singleton	224	1168082	149	78	90.81	11428	126	39	170	238	734	153	133	274	2.001	9	3	100	100	100	2	penA Type II NonMosaic; A517G	A39T	A121S	Wild Type	Wild Type	Wild Type	C2611T	Not detected	0.25	Less susceptible	<=4	Resistant	<=0.008	Susceptible	<=0.03	Susceptible	2	Resistant	SRR8559891	PRJNA520805
	AUSMDU00011595	2017-02-07	M	30-39	Urogenital	111	NA	singleton	204	1305702	149	87.2	91.54	1901	109	39	170	111	148	153	65	90	34.001	1	11	1	1	3	100	penA Type XXXIV Mosaic; N513Y	-35A Del	G120K, A121N	L421P	S91F, D95G	S87R	Wild Type	Not detected	1	Resistant	<=4	Resistant	0.03	Susceptible	16	Resistant	0.5	Susceptible	SRR8559896	PRJNA520805
	AUSMDU00011596	2017-02-09	M	20-29	Rectal	58	NA	cluster	194	989262	149	66	91.2	8143	59	39	170	78	146	154	65	426	2.002	40	13	100	7	4	100	penA Type II NonMosaic; A517G	A39T	porB1a	Wild Type	S91F, D95A	D86N	Wild Type	Detected	>2	Resistant	<=4	Resistant	<=0.008	Susceptible	4	Resistant	0.25	Susceptible	SRR8559897	PRJNA520805
	AUSMDU00011597	2017-02-06	F	20-29	Urogenital	112	NA	singleton	198	1243178	149	83	91.88	7359	109	39	170	156	188	71	65	231	2.002	42	100	100	10	2	100	penA Type II NonMosaic; A517G	A39T	Wild Type	Wild Type	Wild Type	Wild Type	Wild Type	Not detected	0.125	Less susceptible	<=4	Resistant	<=0.008	Susceptible	<=0.03	Susceptible	<=0.06	Susceptible	SRR8559894	PRJNA520805
	AUSMDU00011598	2017-02-06	M	40-49	Rectal	113	NA	pair	224	1372618	149	91.6	90.71	9363	126	39	67	238	148	153	133	NEW	2.02	39	3	100	100	100	100	penA Type II NonMosaic; A517G	Meningiditis-like promoter	A121S	Wild Type	Wild Type	Wild Type	Wild Type	Not detected	0.25	Less susceptible	<=4	Resistant	<=0.008	Susceptible	<=0.03	Susceptible	1	Resistant	SRR8559895	PRJNA520805
	AUSMDU00011599	2017-02-08	M	20-29	Rectal	1	Not persistent	cluster	256	1310784	149	87.5	90.71	9363	126	39	67	238	148	153	133	1034	2.02	39	11	100	100	100	100	penA Type II NonMosaic; A517G	Meningiditis-like promoter	G120K, A121N	Wild Type	Wild Type	Wild Type	Wild Type	Not detected	0.25	Less susceptible	<=4	Resistant	<=0.008	Susceptible	<=0.03	Susceptible	1	Resistant	SRR8559900	PRJNA520805
	AUSMDU00011600	2017-02-10	M	50-59	Urogenital	15	Persistent	cluster	225	1424264	149	95.1	91.79	1579	109	39	67	111	148	153	65	139	9.001	1	8	1	100	2	100	penA Type IX NonMosaic; A517G	-35A Del	G120K, A121D	L421P	Wild Type	Wild Type	Wild Type	Not detected	1	Resistant	<=4	Resistant	0.016	Susceptible	<=0.03	Susceptible	0.5	Susceptible	SRR8559901	PRJNA520805
	AUSMDU00011601	2017-02-10	M	40-49	Pharyngeal	15	Persistent	cluster	228	1358012	149	90.7	91.74	1579	109	39	67	111	148	153	65	139	9.001	1	8	1	100	2	100	penA Type IX NonMosaic; A517G	-35A Del	G120K, A121D	L421P	Wild Type	Wild Type	Wild Type	Not detected	1	Resistant	<=4	Resistant	0.016	Susceptible	<=0.03	Susceptible	0.5	Susceptible	SRR8559774	PRJNA520805
	AUSMDU00011602	2017-02-10	F	20-29	Pharyngeal	20	NA	cluster	182	1289866	149	86.1	88.34	9363	126	39	67	238	148	153	133	NEW	2.001	9	1	100	100	100	-	penA Type II NonMosaic; A517G	A39T	Wild Type	Wild Type	Wild Type	Wild Type		Not detected	0.25	Less susceptible	<=4	Resistant	<=0.008	Susceptible	<=0.03	Susceptible	0.5	Susceptible	SRR8559773	PRJNA520805
	AUSMDU00011603	2017-02-10	F	50-59	Urogenital	71	NA	cluster	239	1178058	149	78.6	90.94	17219	126	39	67	78	148	154	65	NEW	2.002	5	100	100	1	4	100	penA Type II NonMosaic; A517G	Wild Type	Wild Type	Wild Type	S91F, D95G	D86N	Wild Type	Detected	2	Resistant	>8	Resistant	<=0.008	Susceptible	4	Resistant	<=0.06	Susceptible	SRR8559772	PRJNA520805
	AUSMDU00011604	2017-02-10	M	30-39	Rectal	1	Not persistent	cluster	212	1338672	149	89.4	90.55	9363	126	39	67	238	148	153	133	1034	2.02	39	11	100	100	100	100	penA Type II NonMosaic; A517G	Meningiditis-like promoter	G120K, A121N	Wild Type	Wild Type	Wild Type	Wild Type	Not detected	0.25	Less susceptible	<=4	Resistant	<=0.008	Susceptible	<=0.03	Susceptible	2	Resistant	SRR8559771	PRJNA520805
	AUSMDU00011605	2017-02-09	M	20-29	Urogenital	114	NA	pair	230	1219362	149	81.4	91.93	8143	59	39	170	78	146	154	65	426	2.002	40	13	100	7	4	100	penA Type II NonMosaic; A517G	A39T	porB1a	Wild Type	S91F, D95A	D86N	Wild Type	Not detected	0.125	Less susceptible	<=4	Resistant	<=0.008	Susceptible	4	Resistant	0.125	Susceptible	SRR8559778	PRJNA520805
	AUSMDU00011606	2017-02-09	M	30-39	Rectal	1	Not persistent	cluster	222	1183572	149	79	90.45	9363	126	39	67	238	148	153	133	1034	2.02	39	11	100	100	100	100	penA Type II NonMosaic; A517G	Meningiditis-like promoter	G120K, A121N	Wild Type	Wild Type	Wild Type	Wild Type	Not detected	0.25	Less susceptible	<=4	Resistant	<=0.008	Susceptible	<=0.03	Susceptible	2	Resistant	SRR8559777	PRJNA520805
	AUSMDU00011607	2017-02-09	M	20-29	Urogenital	105	NA	cluster	198	1671938	149	111.6	90.26	11428	126	39	170	238	734	153	133	63	2.001	9	1	100	100	100	100	penA Type II NonMosaic; A517G	A39T	Wild Type	Wild Type	Wild Type	Wild Type	Wild Type	Not detected	0.25	Less susceptible	<=4	Resistant	<=0.008	Susceptible	<=0.03	Susceptible	0.5	Susceptible	SRR8559776	PRJNA520805
	AUSMDU00011608	2017-02-09	F	0-19	Urogenital	115	NA	singleton	248	1517206	149	101.3	91.22	1583	59	39	67	111	148	153	65	976	2.001	177	8	1	14	2	100	penA Type II NonMosaic; A517G	-35A Del	G120K, A121D	L421P	D95N	Wild Type	Wild Type	Not detected	0.5	Less susceptible	<=4	Resistant	<=0.008	Susceptible	0.25	Less susceptible	0.25	Susceptible	SRR8559775	PRJNA520805
	AUSMDU00011609	2017-02-09	M	20-29	Rectal	67	NA	cluster	215	1498870	149	100.1	90.76	11864	126	39	785	238	148	153	133	439	2.001	9	1	100	100	1	100	penA Type II NonMosaic; A517G	A39T	Wild Type	Wild Type	Wild Type	Wild Type	Wild Type	Not detected	0.125	Less susceptible	<=4	Resistant	<=0.008	Susceptible	<=0.03	Susceptible	0.5	Susceptible	SRR8559766	PRJNA520805
	AUSMDU00011610	2017-02-10	M	30-39	Rectal	23	Not persistent	cluster	257	1194420	149	79.7	91.38	11981	109	112	170	111	148	153	65	934	5.002	1	21	1	1	3	100	penA Type V Nonmosaic; A517G, G543S	-35A Del	G120N, A121D	L421P	S91F, D95G	S87R	Wild Type	Not detected	0.5	Less susceptible	<=4	Resistant	<=0.008	Susceptible	8	Resistant	0.5	Susceptible	SRR8559765	PRJNA520805
	AUSMDU00011611	2017-02-09	M	0-19	Urogenital	1	Not persistent	cluster	212	1246082	149	83.2	90.46	9363	126	39	67	238	148	153	133	1034	2.02	39	11	100	100	100	100	penA Type II NonMosaic; A517G	Meningiditis-like promoter	G120K, A121N	Wild Type	Wild Type	Wild Type	Wild Type	Not detected	0.5	Less susceptible	<=4	Resistant	<=0.008	Susceptible	<=0.03	Susceptible	1	Resistant	SRR8559517	PRJNA520805
	AUSMDU00011612	2017-02-10	F	0-19	Urogenital	86	NA	cluster	214	1128302	149	75.3	91.86	7359	109	39	170	156	188	71	65	231	2.002	42	100	100	10	2	100	penA Type II NonMosaic; A517G	A39T	Wild Type	Wild Type	Wild Type	Wild Type	Wild Type	Not detected	0.125	Less susceptible	<=4	Resistant	<=0.008	Susceptible	<=0.03	Susceptible	0.25	Susceptible	SRR8559518	PRJNA520805
	AUSMDU00011613	2017-02-10	F	30-39	Urogenital	38	Persistent	cluster	217	1305652	149	87.2	90.8	11428	126	39	170	238	734	153	133	845	2.001	9	100	100	100	100	100	penA Type II NonMosaic; A517G	A39T	Wild Type	Wild Type	Wild Type	Wild Type	Wild Type	Not detected	0.25	Less susceptible	<=4	Resistant	<=0.008	Susceptible	<=0.03	Susceptible	0.25	Susceptible	SRR8559519	PRJNA520805
	AUSMDU00011614	2017-02-11	M	30-39	Pharyngeal	14	Persistent	cluster	218	1181910	149	78.9	92.01	8122	59	142	67	156	188	153	65	299	22.001	50	3	100	100	1	100	penA Type XXII NonMosaic; A517G	Wild Type	A121S	Wild Type	Wild Type	Wild Type	Wild Type	Not detected	0.125	Less susceptible	<=4	Resistant	<=0.008	Susceptible	<=0.03	Susceptible	0.125	Susceptible	SRR8559520	PRJNA520805
	AUSMDU00011615	2017-02-10	M	20-29	Urogenital	15	Persistent	cluster	184	1839398	148	122	90.75	1579	109	39	67	111	148	153	65	139	9.001	1	8	1	100	2	100	penA Type IX NonMosaic; A517G	-35A Del	G120K, A121D	L421P	Wild Type	Wild Type	Wild Type	Not detected	1	Resistant	<=4	Resistant	0.016	Susceptible	<=0.03	Susceptible	0.5	Susceptible	SRR8559513	PRJNA520805
	AUSMDU00011616	2017-02-10	M	30-39	Rectal	2	NA	cluster	227	1518460	147	100	89.04	9363	126	39	67	238	148	153	133	NEW	2.02	39	3	100	100	100	100	penA Type II NonMosaic; A517G	Meningiditis-like promoter	A121S	Wild Type	Wild Type	Wild Type	Wild Type	Not detected	0.25	Less susceptible	<=4	Resistant	<=0.008	Susceptible	<=0.03	Susceptible	1	Resistant	SRR8559514	PRJNA520805
	AUSMDU00011617	2017-02-10	M	30-39	Urogenital	14	Persistent	cluster	203	1541036	148	102.2	91.86	8122	59	142	67	156	188	153	65	299	22.001	50	3	100	100	1	100	penA Type XXII NonMosaic; A517G	Wild Type	A121S	Wild Type	Wild Type	Wild Type	Wild Type	Not detected	0.25	Less susceptible	<=4	Resistant	<=0.008	Susceptible	<=0.03	Susceptible	<=0.06	Susceptible	SRR8559515	PRJNA520805
	AUSMDU00011618	2017-02-13	M	0-19	Urogenital	1	Not persistent	cluster	219	1331600	149	88.9	90.42	9363	126	39	67	238	148	153	133	1034	2.02	39	11	100	100	100	100	penA Type II NonMosaic; A517G	Meningiditis-like promoter	G120K, A121N	Wild Type	Wild Type	Wild Type	Wild Type	Not detected	0.5	Less susceptible	<=4	Resistant	<=0.008	Susceptible	<=0.03	Susceptible	2	Resistant	SRR8559516	PRJNA520805
	AUSMDU00011619	2017-02-13	M	20-29	Urogenital	116	NA	singleton	215	1352406	149	90.3	91.31	12044	59	39	67	239	148	153	65	719	2.002	89	100	100	7	4	100	penA Type II NonMosaic; A517G	A39T	Wild Type	Wild Type	S91F, D95A	D86N	Wild Type	Not detected	0.125	Less susceptible	>8	Resistant	<=0.008	Susceptible	2	Resistant	<=0.06	Susceptible	SRR8559509	PRJNA520805
	AUSMDU00011620	2017-02-13	M	20-29	Urogenital	117	NA	singleton	257	1523314	149	101.7	90.86	14610	59	39	170	111	150	153	65	832	63.001	1	100	1	100	2	100	penA Type 63 Mosaic	-35A Del	Wild Type	L421P	Wild Type	Wild Type	Wild Type	Not detected	0.25	Less susceptible	<=4	Resistant	<=0.008	Susceptible	<=0.03	Susceptible	0.125	Susceptible	SRR8559504	PRJNA520805
	AUSMDU00011621	2017-02-13	M	20-29	Urogenital	14	Persistent	cluster	217	1403890	149	93.7	92.03	8122	59	142	67	156	188	153	65	299	22.001	50	3	100	100	1	100	penA Type XXII NonMosaic; A517G	Wild Type	A121S	Wild Type	Wild Type	Wild Type	Wild Type	Not detected	0.25	Less susceptible	<=4	Resistant	<=0.008	Susceptible	<=0.03	Susceptible	0.125	Susceptible	SRR8559497	PRJNA520805
	AUSMDU00011622	2017-02-13	M	30-39	Rectal	33	Persistent	cluster	202	1235132	149	82.5	91.78	7363	59	39	67	78	148	153	65	1037	92.001	16	10	1	1	10	100	penA Type 92 Mosaic; N513Y	-35A Del	G120K, A121D	L421P	S91F, D95G	Wild Type	Wild Type	Not detected	0.5	Less susceptible	<=4	Resistant	0.016	Susceptible	8	Resistant	0.25	Susceptible	SRR8559498	PRJNA520805
	AUSMDU00011623	2017-02-13	M	30-39	Urogenital	93	Persistent	cluster	206	1520496	148	100.8	91.49	7359	109	39	170	156	188	71	65	231	2.002	42	100	100	10	2	100	penA Type II NonMosaic; A517G	A39T	Wild Type	Wild Type	Wild Type	Wild Type	Wild Type	Not detected	0.125	Less susceptible	<=4	Resistant	<=0.008	Susceptible	<=0.03	Susceptible	0.125	Susceptible	SRR8559495	PRJNA520805
	AUSMDU00011624	2017-02-16	M	20-29	Urogenital	15	Persistent	cluster	203	1842278	148	122.2	91.28	1579	109	39	67	111	148	153	65	139	9.001	1	8	1	100	2	100	penA Type IX NonMosaic; A517G	-35A Del	G120K, A121D	L421P	Wild Type	Wild Type	Wild Type	Not detected	1	Resistant	<=4	Resistant	0.016	Susceptible	<=0.03	Susceptible	0.5	Susceptible	SRR8559492	PRJNA520805
	AUSMDU00011625	2017-02-16	M	30-39	Urogenital	118	NA	singleton	228	1883296	148	124.9	90.94	8156	59	39	67	111	150	153	65	442	2.001	1	1	1	100	2	100	penA Type II NonMosaic; A517G	-35A Del	Wild Type	L421P	Wild Type	Wild Type	Wild Type	Not detected	0.25	Less susceptible	<=4	Resistant	<=0.008	Susceptible	<=0.03	Susceptible	0.125	Susceptible	SRR8559493	PRJNA520805
	AUSMDU00011626	2017-02-16	M	20-29	Urogenital	119	NA	singleton	241	1535680	149	102.5	91.19	7367	109	39	67	111	148	153	133	NEW	2.002	19	46	1	7	3	100	penA Type II NonMosaic; A517G	-35A Del, G45D	G120R, A121G	L421P	S91F, D95A	S87R	Wild Type	Not detected	0.5	Less susceptible	<=4	Resistant	<=0.008	Susceptible	16	Resistant	1	Resistant	SRR8559614	PRJNA520805
	AUSMDU00011627	2017-02-16	M	40-49	Urogenital	3	Not persistent	cluster	231	1732296	148	114.9	89.85	9363	126	39	67	238	148	153	133	NEW	2.02	39	3	100	100	100	100	penA Type II NonMosaic; A517G	Meningiditis-like promoter	A121S	Wild Type	Wild Type	Wild Type	Wild Type	Not detected	0.25	Less susceptible	<=4	Resistant	<=0.008	Susceptible	<=0.03	Susceptible	1	Resistant	SRR8559613	PRJNA520805
	AUSMDU00011628	2017-02-14	M	0-19	Rectal	1	Not persistent	cluster	209	1706052	148	113.1	90.31	9363	126	39	67	238	148	153	133	1034	2.02	39	11	100	100	100	100	penA Type II NonMosaic; A517G	Meningiditis-like promoter	G120K, A121N	Wild Type	Wild Type	Wild Type	Wild Type	Not detected	0.5	Less susceptible	<=4	Resistant	<=0.008	Susceptible	<=0.03	Susceptible	1	Resistant	SRR8559616	PRJNA520805
	AUSMDU00011629	2017-02-14	M	20-29	Rectal	15	Persistent	cluster	229	1574268	148	104.4	91.41	1579	109	39	67	111	148	153	65	139	9.001	1	8	1	100	2	100	penA Type IX NonMosaic; A517G	-35A Del	G120K, A121D	L421P	Wild Type	Wild Type	Wild Type	Not detected	1	Resistant	<=4	Resistant	0.016	Susceptible	<=0.03	Susceptible	0.5	Susceptible	SRR8559615	PRJNA520805
	AUSMDU00011630	2017-02-14	M	20-29	Rectal	33	Persistent	cluster	198	1554936	149	103.8	91.67	7363	59	39	67	78	148	153	65	1037	92.001	16	10	1	1	10	100	penA Type 92 Mosaic; N513Y	-35A Del	G120K, A121D	L421P	S91F, D95G	Wild Type	Wild Type	Not detected	0.5	Less susceptible	<=4	Resistant	0.016	Susceptible	8	Resistant	0.25	Susceptible	SRR8559617	PRJNA520805
	AUSMDU00011631	2017-02-09	M	20-29	Urogenital	15	Persistent	cluster	179	1726880	149	115.3	91.53	1579	109	39	67	111	148	153	65	139	9.001	1	8	1	100	2	100	penA Type IX NonMosaic; A517G	-35A Del	G120K, A121D	L421P	Wild Type	Wild Type	Wild Type	Not detected	1	Resistant	<=4	Resistant	0.016	Susceptible	<=0.03	Susceptible	0.25	Susceptible	SRR8559620	PRJNA520805
	AUSMDU00011632	2017-02-13	M	50-59	Urogenital	120	NA	singleton	225	1744712	148	115.7	90.9	1901	109	39	170	111	148	153	65	4855	5.002	1	8	1	7	105	100	penA Type V Nonmosaic; A517G, G543S	-35A Del	G120K, A121D	L421P	S91F, D95A	S87R	Wild Type	Not detected	1	Resistant	<=4	Resistant	0.016	Susceptible	16	Resistant	0.25	Susceptible	SRR8559619	PRJNA520805
	AUSMDU00011633	2017-02-09	M	30-39	Rectal	1	Not persistent	cluster	225	1456268	148	96.6	90.2	9363	126	39	67	238	148	153	133	1034	2.02	39	11	100	100	100	100	penA Type II NonMosaic; A517G	Meningiditis-like promoter	G120K, A121N	Wild Type	Wild Type	Wild Type	Wild Type	Not detected	0.5	Less susceptible	<=4	Resistant	<=0.008	Susceptible	<=0.03	Susceptible	2	Resistant	SRR8559612	PRJNA520805
	AUSMDU00011634	2017-02-13	F	60-69	Urogenital	121	NA	singleton	191	1198832	149	80	90.66	11201	59	39	67	156	148	71	65	NEW	2.001	10	13	1	7	26	100	penA Type II NonMosaic; A517G	A39T	porB1a	L421P	S91F, D95A	S87N	Wild Type	Detected	>2	Resistant	>8	Resistant	<=0.008	Susceptible	8	Resistant	<=0.06	Susceptible	SRR8559611	PRJNA520805
	AUSMDU00011635	2017-02-14	M	20-29	Urogenital	122	NA	singleton	222	1210040	149	80.8	89.41	1587	59	39	67	78	148	153	133	719	2.002	89	100	100	7	4	100	penA Type II NonMosaic; A517G	A39T	Wild Type	Wild Type	S91F, D95A	D86N	Wild Type	Detected	>2	Resistant	>8	Resistant	<=0.008	Susceptible	4	Resistant	0.125	Susceptible	SRR8559763	PRJNA520805
	AUSMDU00011636	2017-02-15	M	20-29	Urogenital	123	NA	singleton	217	1532424	149	102.3	90.5	15251	126	39	170	239	148	153	65	517	5.002	1	13	1	7	3	100	penA Type V Nonmosaic; A517G, G543S	-35A Del	porB1a	L421P	S91F, D95A	S87R	Wild Type	Detected	>2	Resistant	>8	Resistant	0.016	Susceptible	4	Resistant	0.5	Susceptible	SRR8559764	PRJNA520805
	AUSMDU00011637	2017-02-15	F	20-29	Urogenital	124	NA	singleton	196	1706376	148	113.1	91.29	7363	59	39	67	78	148	153	65	158	44.001	16	10	1	1	10	100	penA Type 44 NonMosaic; A501T, A517G	-35A Del	G120K, A121D	L421P	S91F, D95G	Wild Type	Wild Type	Not detected	0.5	Less susceptible	<=4	Resistant	0.03	Susceptible	8	Resistant	0.25	Susceptible	SRR8559198	PRJNA520805
	AUSMDU00011638	2017-02-16	M	30-39	Rectal	23	Not persistent	cluster	247	1455858	149	97.2	91.2	11981	109	112	170	111	148	153	65	934	5.002	1	21	1	1	3	100	penA Type V Nonmosaic; A517G, G543S	-35A Del	G120N, A121D	L421P	S91F, D95G	S87R	Wild Type	Not detected	0.5	Less susceptible	<=4	Resistant	0.016	Susceptible	8	Resistant	0.5	Susceptible	SRR8559199	PRJNA520805
	AUSMDU00011639	2017-02-14	M	20-29	Pharyngeal	1	Not persistent	cluster	216	1726192	148	114.5	90.11	9363	126	39	67	238	148	153	133	1034	2.02	39	11	100	100	100	100	penA Type II NonMosaic; A517G	Meningiditis-like promoter	G120K, A121N	Wild Type	Wild Type	Wild Type	Wild Type	Not detected	0.5	Less susceptible	<=4	Resistant	<=0.008	Susceptible	<=0.03	Susceptible	1	Resistant	SRR8559767	PRJNA520805
	AUSMDU00011640	2017-02-15	M	40-49	Rectal	92	NA	cluster	202	1875492	149	125.2	91.71	8143	59	39	170	78	146	154	65	436	2.002	40	100	100	7	3	100	penA Type II NonMosaic; A517G	A39T	Wild Type	Wild Type	S91F, D95A	S87R	Wild Type	Not detected	0.125	Less susceptible	<=4	Resistant	<=0.008	Susceptible	8	Resistant	0.25	Susceptible	SRR8559768	PRJNA520805
	AUSMDU00011641	2017-02-16	M	30-39	Pharyngeal	14	Persistent	cluster	187	1516820	149	101.3	91.87	8122	59	142	67	156	188	153	65	299	22.001	50	3	100	100	1	100	penA Type XXII NonMosaic; A517G	Wild Type	A121S	Wild Type	Wild Type	Wild Type	Wild Type	Not detected	0.125	Less susceptible	<=4	Resistant	<=0.008	Susceptible	<=0.03	Susceptible	0.125	Susceptible	SRR8559769	PRJNA520805
	AUSMDU00011642	2017-02-15	M	0-19	Urogenital	15	Persistent	cluster	212	1804054	149	120.4	91.49	1579	109	39	67	111	148	153	65	139	9.001	1	8	1	100	2	100	penA Type IX NonMosaic; A517G	-35A Del	G120K, A121D	L421P	Wild Type	Wild Type	Wild Type	Not detected	1	Resistant	<=4	Resistant	0.016	Susceptible	<=0.03	Susceptible	0.5	Susceptible	SRR8559770	PRJNA520805
	AUSMDU00011643	2017-02-14	F	40-49	Urogenital	26	Persistent	cluster	218	1398748	149	93.4	91.56	7359	109	39	170	156	188	71	65	231	2.002	42	100	100	10	2	100	penA Type II NonMosaic; A517G	A39T	Wild Type	Wild Type	Wild Type	Wild Type	Wild Type	Not detected	0.125	Less susceptible	<=4	Resistant	<=0.008	Susceptible	<=0.03	Susceptible	0.25	Susceptible	SRR8559201	PRJNA520805
	AUSMDU00011644	2017-02-14	F	0-19	Urogenital	125	NA	singleton	217	1620880	149	108.2	91.72	7359	109	39	170	156	188	71	65	231	2.002	42	100	100	10	2	100	penA Type II NonMosaic; A517G	A39T	Wild Type	Wild Type	Wild Type	Wild Type	Wild Type	Not detected	0.125	Less susceptible	<=4	Resistant	<=0.008	Susceptible	<=0.03	Susceptible	0.25	Susceptible	SRR8559206	PRJNA520805
	AUSMDU00011645	2017-02-16	M	30-39	Urogenital	1	Not persistent	cluster	204	2027210	149	135.3	90.18	9363	126	39	67	238	148	153	133	1034	2.02	39	11	100	100	100	100	penA Type II NonMosaic; A517G	Meningiditis-like promoter	G120K, A121N	Wild Type	Wild Type	Wild Type	Wild Type	Not detected	0.5	Less susceptible	<=4	Resistant	<=0.008	Susceptible	<=0.03	Susceptible	2	Resistant	SRR8559312	PRJNA520805
	AUSMDU00011646	2017-02-16	M	20-29	Rectal	1	Not persistent	cluster	213	1675244	149	111.8	90.13	9363	126	39	67	238	148	153	133	1034	2.02	39	11	100	100	100	100	penA Type II NonMosaic; A517G	Meningiditis-like promoter	G120K, A121N	Wild Type	Wild Type	Wild Type	Wild Type	Not detected	0.5	Less susceptible	<=4	Resistant	<=0.008	Susceptible	<=0.03	Susceptible	1	Resistant	SRR8559311	PRJNA520805
	AUSMDU00011647	2017-02-16	M	20-29	Rectal	101	NA	pair	218	1841958	149	123	90.27	9363	126	39	67	238	148	153	133	63	2.001	9	1	100	100	100	100	penA Type II NonMosaic; A517G	A39T	Wild Type	Wild Type	Wild Type	Wild Type	Wild Type	Not detected	0.25	Less susceptible	<=4	Resistant	<=0.008	Susceptible	<=0.03	Susceptible	0.25	Susceptible	SRR8559310	PRJNA520805
	AUSMDU00011648	2017-02-16	M	20-29	Urogenital	38	Persistent	cluster	185	1774932	148	117.7	90.34	11428	126	39	170	238	734	153	133	63	2.001	9	1	100	100	100	100	penA Type II NonMosaic; A517G	A39T	Wild Type	Wild Type	Wild Type	Wild Type	Wild Type	Not detected	0.25	Less susceptible	<=4	Resistant	<=0.008	Susceptible	<=0.03	Susceptible	0.25	Susceptible	SRR8559309	PRJNA520805
	AUSMDU00011649	2017-02-16	M	20-29	Rectal	1	Not persistent	cluster	223	1717006	149	114.6	90.43	9363	126	39	67	238	148	153	133	1034	2.02	39	11	100	100	100	100	penA Type II NonMosaic; A517G	Meningiditis-like promoter	G120K, A121N	Wild Type	Wild Type	Wild Type	Wild Type	Not detected	0.5	Less susceptible	<=4	Resistant	<=0.008	Susceptible	<=0.03	Susceptible	2	Resistant	SRR8559308	PRJNA520805
	AUSMDU00011650	2017-02-17	M	0-19	Rectal	1	Not persistent	cluster	207	1818486	148	120.6	90.36	9363	126	39	67	238	148	153	133	1034	2.02	39	11	100	100	100	100	penA Type II NonMosaic; A517G	Meningiditis-like promoter	G120K, A121N	Wild Type	Wild Type	Wild Type	Wild Type	Not detected	0.5	Less susceptible	<=4	Resistant	<=0.008	Susceptible	<=0.03	Susceptible	2	Resistant	SRR8559307	PRJNA520805
	AUSMDU00011651	2017-02-17	M	20-29	Urogenital	126	NA	singleton	214	1947246	149	130	91.08	1901	109	39	170	111	148	153	65	22	10.001	1	8	1	1	3	100	penA Type X Mosaic; N513Y	-35A Del	G120K, A121D	L421P	S91F, D95G	S87R	Wild Type	Not detected	0.5	Less susceptible	<=4	Resistant	0.03	Susceptible	>16	Resistant	0.5	Susceptible	SRR8559306	PRJNA520805
	AUSMDU00011652	2017-02-17	M	40-49	Pharyngeal	1	Not persistent	cluster	192	1798996	149	120.1	90.42	9363	126	39	67	238	148	153	133	NEW	2.02	39	3	100	100	100	100	penA Type II NonMosaic; A517G	Meningiditis-like promoter	A121S	Wild Type	Wild Type	Wild Type	Wild Type	Not detected	0.25	Less susceptible	<=4	Resistant	<=0.008	Susceptible	<=0.03	Susceptible	1	Resistant	SRR8559305	PRJNA520805
	AUSMDU00011653	2017-02-17	M	20-29	Urogenital	23	Not persistent	cluster	257	1345956	149	89.8	91.11	11981	109	112	170	111	148	153	65	934	5.002	1	21	1	1	3	100	penA Type V Nonmosaic; A517G, G543S	-35A Del	G120N, A121D	L421P	S91F, D95G	S87R	Wild Type	Not detected	0.5	Less susceptible	<=4	Resistant	0.016	Susceptible	8	Resistant	0.5	Susceptible	SRR8559304	PRJNA520805
	AUSMDU00011654	2017-02-16	M	20-29	Urogenital	1	Not persistent	cluster	207	1478232	149	98.7	90.4	9363	126	39	67	238	148	153	133	1034	2.02	39	11	100	100	100	100	penA Type II NonMosaic; A517G	Meningiditis-like promoter	G120K, A121N	Wild Type	Wild Type	Wild Type	Wild Type	Not detected	0.5	Less susceptible	<=4	Resistant	<=0.008	Susceptible	<=0.03	Susceptible	2	Resistant	SRR8559303	PRJNA520805
	AUSMDU00011655	2017-02-17	M	20-29	Urogenital	35	NA	cluster	229	1497318	149	100	91.13	8156	59	39	67	111	150	153	65	1026	2.001	1	1	1	100	2	2	penA Type II NonMosaic; A517G	-35A Del	Wild Type	L421P	Wild Type	Wild Type	C2611T	Not detected	0.25	Less susceptible	<=4	Resistant	<=0.008	Susceptible	<=0.03	Susceptible	2	Resistant	SRR8559427	PRJNA520805
	AUSMDU00011656	2017-02-14	F	20-29	Pharyngeal	1	Not persistent	cluster	199	1875750	149	125.2	90.18	9363	126	39	67	238	148	153	133	1034	2.02	39	11	100	100	100	100	penA Type II NonMosaic; A517G	Meningiditis-like promoter	G120K, A121N	Wild Type	Wild Type	Wild Type	Wild Type	Not detected	0.5	Less susceptible	<=4	Resistant	<=0.008	Susceptible	<=0.03	Susceptible	2	Resistant	SRR8559428	PRJNA520805
	AUSMDU00011657	2017-02-17	M	0-19	Urogenital	33	Persistent	cluster	171	1648458	149	110	91.69	7363	59	39	67	78	148	153	65	1127	92.001	16	1	1	1	10	100	penA Type 92 Mosaic; N513Y	-35A Del	Wild Type	L421P	S91F, D95G	Wild Type	Wild Type	Not detected	0.5	Less susceptible	<=4	Resistant	0.016	Susceptible	8	Resistant	0.25	Susceptible	SRR8559425	PRJNA520805
	AUSMDU00011658	2017-02-18	M	30-39	Rectal	3	Not persistent	cluster	206	1992920	149	133	90.52	9363	126	39	67	238	148	153	133	NEW	2.02	39	3	100	100	100	100	penA Type II NonMosaic; A517G	Meningiditis-like promoter	A121S	Wild Type	Wild Type	Wild Type	Wild Type	Not detected	0.25	Less susceptible	<=4	Resistant	<=0.008	Susceptible	<=0.03	Susceptible	1	Resistant	SRR8559426	PRJNA520805
	AUSMDU00011659	2017-02-17	M	20-29	Urogenital	15	Persistent	cluster	178	1398054	149	93.3	91.45	1579	109	39	67	111	148	153	65	139	9.001	1	8	1	100	2	100	penA Type IX NonMosaic; A517G	-35A Del	G120K, A121D	L421P	Wild Type	Wild Type	Wild Type	Not detected	1	Resistant	<=4	Resistant	0.016	Susceptible	<=0.03	Susceptible	0.5	Susceptible	SRR8559423	PRJNA520805
	AUSMDU00011660	2017-02-20	M	20-29	Urogenital	127	NA	singleton	214	1423966	149	95.1	90.13	9363	126	39	67	238	148	153	133	193	2.001	39	11	100	100	100	100	penA Type II NonMosaic; A517G	Meningiditis-like promoter	G120K, A121N	Wild Type	Wild Type	Wild Type	Wild Type	Not detected	0.5	Less susceptible	<=4	Resistant	0.016	Susceptible	<=0.03	Susceptible	2	Resistant	SRR8559424	PRJNA520805
	AUSMDU00011661	2017-02-20	M	20-29	Rectal	15	Persistent	cluster	176	1265170	149	84.5	91.51	1579	109	39	67	111	148	153	65	139	9.001	1	8	1	100	2	100	penA Type IX NonMosaic; A517G	-35A Del	G120K, A121D	L421P	Wild Type	Wild Type	Wild Type	Not detected	1	Resistant	<=4	Resistant	0.016	Susceptible	<=0.03	Susceptible	0.5	Susceptible	SRR8559421	PRJNA520805
	AUSMDU00011662	2017-02-20	M	30-39	Urogenital	23	Not persistent	cluster	239	1631526	148	108.2	91.13	11981	109	112	170	111	148	153	65	934	5.002	1	21	1	1	3	100	penA Type V Nonmosaic; A517G, G543S	-35A Del	G120N, A121D	L421P	S91F, D95G	S87R	Wild Type	Not detected	1	Resistant	<=4	Resistant	0.016	Susceptible	8	Resistant	0.5	Susceptible	SRR8559422	PRJNA520805
	AUSMDU00011663	2017-02-20	M	20-29	Pharyngeal	1	Not persistent	cluster	229	1955116	149	130.5	90.53	9363	126	39	67	238	148	153	133	1034	2.02	39	11	100	100	100	100	penA Type II NonMosaic; A517G	Meningiditis-like promoter	G120K, A121N	Wild Type	Wild Type	Wild Type	Wild Type	Not detected	0.5	Less susceptible	<=4	Resistant	<=0.008	Susceptible	<=0.03	Susceptible	2	Resistant	SRR8559430	PRJNA520805
	AUSMDU00011664	2017-02-20	M	30-39	Urogenital	108	NA	cluster	230	1980174	148	131.3	90.67	8156	59	39	67	111	150	153	65	442	2.001	1	1	1	100	2	100	penA Type II NonMosaic; A517G	-35A Del	Wild Type	L421P	Wild Type	Wild Type	Wild Type	Not detected	0.25	Less susceptible	<=4	Resistant	<=0.008	Susceptible	<=0.03	Susceptible	0.25	Susceptible	SRR8559431	PRJNA520805
	AUSMDU00011665	2017-02-20	M	40-49	Pharyngeal	92	NA	cluster	190	1702486	148	112.9	91.63	8143	59	39	170	78	146	154	65	436	2.002	40	100	100	7	3	100	penA Type II NonMosaic; A517G	A39T	Wild Type	Wild Type	S91F, D95A	S87R	Wild Type	Not detected	0.25	Less susceptible	<=4	Resistant	<=0.008	Susceptible	8	Resistant	0.25	Susceptible	SRR8559510	PRJNA520805
	AUSMDU00011666	2017-02-20	M	30-39	Urogenital	15	Persistent	cluster	177	1690872	149	112.9	91.6	1579	109	39	67	111	148	153	65	139	9.001	1	8	1	100	2	100	penA Type IX NonMosaic; A517G	-35A Del	G120K, A121D	L421P	Wild Type	Wild Type	Wild Type	Not detected	1	Resistant	<=4	Resistant	0.016	Susceptible	<=0.03	Susceptible	0.5	Susceptible	SRR8559417	PRJNA520805
	AUSMDU00011667	2017-02-20	M	40-49	Urogenital	33	Persistent	cluster	185	1561886	149	104.3	91.51	7363	59	39	67	78	148	153	65	1037	92.001	16	10	1	1	10	100	penA Type 92 Mosaic; N513Y	-35A Del	G120K, A121D	L421P	S91F, D95G	Wild Type	Wild Type	Not detected	0.5	Less susceptible	<=4	Resistant	0.016	Susceptible	16	Resistant	0.25	Susceptible	SRR8559512	PRJNA520805
	AUSMDU00011668	2017-02-17	F	40-49	Urogenital	11	Not persistent	cluster	202	1724080	148	114.3	90.81	8143	59	39	170	78	146	154	65	426	2.002	40	13	100	7	4	100	penA Type II NonMosaic; A517G	A39T	porB1a	Wild Type	S91F, D95A	D86N	Wild Type	Detected	>2	Resistant	<=4	Resistant	<=0.008	Susceptible	4	Resistant	0.25	Susceptible	SRR8559511	PRJNA520805
	AUSMDU00011669	2017-02-21	F	0-19	Pharyngeal	128	NA	singleton	224	1835464	148	121.7	91.42	7359	109	39	170	156	188	71	65	231	2.002	42	100	100	10	2	100	penA Type II NonMosaic; A517G	A39T	Wild Type	Wild Type	Wild Type	Wild Type	Wild Type	Not detected	0.125	Less susceptible	<=4	Resistant	<=0.008	Susceptible	<=0.03	Susceptible	0.25	Susceptible	SRR8559506	PRJNA520805
	AUSMDU00011670	2017-02-21	M	30-39	Rectal	1	Not persistent	cluster	214	1551920	148	102.9	90.36	9363	126	39	67	238	148	153	133	1034	2.02	39	11	100	100	100	100	penA Type II NonMosaic; A517G	Meningiditis-like promoter	G120K, A121N	Wild Type	Wild Type	Wild Type	Wild Type	Not detected	0.5	Less susceptible	<=4	Resistant	0.016	Susceptible	<=0.03	Susceptible	2	Resistant	SRR8559505	PRJNA520805
	AUSMDU00011671	2017-02-21	M	20-29	Rectal	23	Not persistent	cluster	242	2365176	148	156.8	90.39	11981	109	112	170	111	148	153	65	934	5.002	1	21	1	1	3	100	penA Type V Nonmosaic; A517G, G543S	-35A Del	G120N, A121D	L421P	S91F, D95G	S87R	Wild Type	Not detected	1	Resistant	<=4	Resistant	0.016	Susceptible	8	Resistant	0.5	Susceptible	SRR8559508	PRJNA520805
	AUSMDU00011718	2017-02-14	M	20-29	Rectal	129	NA	cluster	228	2129704	146	139.3	88.61	7359	109	39	170	156	188	71	65	1897	2.002	42	1	100	10	2	100	penA Type II NonMosaic; A517G	A39T	Wild Type	Wild Type	Wild Type	Wild Type	Wild Type	Not detected	0.125	Less susceptible	<=4	Resistant	<=0.008	Susceptible	<=0.03	Susceptible	0.25	Susceptible	SRR8559618	PRJNA520805
	AUSMDU00011719	2017-02-21	M	20-29	Rectal	1	Not persistent	cluster	251	1883694	146	123.2	87.96	9363	126	39	67	238	148	153	133	1034	2.02	39	11	100	100	100	100	penA Type II NonMosaic; A517G	Meningiditis-like promoter	G120K, A121N	Wild Type	Wild Type	Wild Type	Wild Type	Not detected	0.5	Less susceptible	<=4	Resistant	<=0.008	Susceptible	<=0.03	Susceptible	2	Resistant	SRR8559507	PRJNA520805
	AUSMDU00011720	2017-02-21	M	50-59	Urogenital	15	Persistent	cluster	204	1646568	146	107.7	89.49	1579	109	39	67	111	148	153	65	139	9.001	1	8	1	100	2	100	penA Type IX NonMosaic; A517G	-35A Del	G120K, A121D	L421P	Wild Type	Wild Type	Wild Type	Not detected	1	Resistant	<=4	Resistant	0.016	Susceptible	<=0.03	Susceptible	0.5	Susceptible	SRR8559434	PRJNA520805
	AUSMDU00011721	2017-02-21	M	20-29	Pharyngeal	39	NA	cluster	195	1913744	147	126	89.26	7827	59	39	67	158	148	153	65	3082	14.001	19	8	1	100	9	100	penA Type XIV NonMosaic; A517G	-35A Del, G45D	G120K, A121D	L421P	Wild Type	D86N	Wild Type	Not detected	1	Resistant	<=4	Resistant	0.016	Susceptible	<=0.03	Susceptible	0.25	Susceptible	SRR8559433	PRJNA520805
	AUSMDU00011722	2017-02-22	M	30-39	Urogenital	73	NA	pair	200	1703040	147	112.2	89.07	9363	126	39	67	238	148	153	133	67	2.001	9	11	100	100	100	100	penA Type II NonMosaic; A517G	A39T	G120K, A121N	Wild Type	Wild Type	Wild Type	Wild Type	Not detected	0.5	Less susceptible	<=4	Resistant	<=0.008	Susceptible	<=0.03	Susceptible	0.5	Susceptible	SRR8559654	PRJNA520805
	AUSMDU00011723	2017-02-22	M	20-29	Rectal	23	Not persistent	cluster	275	1944710	147	128.1	89.42	11981	109	112	170	111	148	153	65	934	5.002	1	21	1	1	3	100	penA Type V Nonmosaic; A517G, G543S	-35A Del	G120N, A121D	L421P	S91F, D95G	S87R	Wild Type	Not detected	1	Resistant	<=4	Resistant	0.016	Susceptible	8	Resistant	0.5	Susceptible	SRR8559655	PRJNA520805
	AUSMDU00011724	2017-02-22	M	40-49	Pharyngeal	67	NA	cluster	264	2075990	146	135.8	88	11864	126	39	785	238	148	153	133	439	2.001	9	1	100	100	1	100	penA Type II NonMosaic; A517G	A39T	Wild Type	Wild Type	Wild Type	Wild Type	Wild Type	Not detected	0.125	Less susceptible	<=4	Resistant	<=0.008	Susceptible	<=0.03	Susceptible	0.5	Susceptible	SRR8559656	PRJNA520805
	AUSMDU00011725	2017-02-20	M	20-29	Urogenital	16	Not persistent	cluster	234	1402628	147	92.4	89.23	8143	59	39	170	78	146	154	65	426	2.002	40	13	100	7	4	100	penA Type II NonMosaic; A517G	A39T	porB1a	Wild Type	S91F, D95A	D86N	Wild Type	Detected	>2	Resistant	<=4	Resistant	<=0.008	Susceptible	4	Resistant	0.25	Susceptible	SRR8559657	PRJNA520805
	AUSMDU00011726	2017-02-21	M	40-49	Urogenital	130	NA	singleton	228	1443078	147	95	89.25	1582	59	39	170	78	148	154	65	1095	2.002	54	13	100	1	4	100	penA Type II NonMosaic; A517G	A39T	porB1a	Wild Type	S91F, D95G	D86N	Wild Type	Detected	>2	Resistant	>8	Resistant	<=0.008	Susceptible	4	Resistant	<=0.06	Susceptible	SRR8559650	PRJNA520805
	AUSMDU00011727	2017-02-22	M	20-29	Rectal	15	Persistent	cluster	189	1664926	148	110.4	90.18	1579	109	39	67	111	148	153	65	139	9.001	1	8	1	100	2	100	penA Type IX NonMosaic; A517G	-35A Del	G120K, A121D	L421P	Wild Type	Wild Type	Wild Type	Not detected	1	Resistant	<=4	Resistant	0.016	Susceptible	<=0.03	Susceptible	0.5	Susceptible	SRR8559651	PRJNA520805
	AUSMDU00011728	2017-02-20	M	20-29	Urogenital	131	NA	pair	194	1536452	148	101.9	88.04	1587	59	39	67	78	148	153	133	719	2.002	89	100	100	7	4	100	penA Type II NonMosaic; A517G	A39T	Wild Type	Wild Type	S91F, D95A	D86N	Wild Type	Detected	>2	Resistant	>8	Resistant	<=0.008	Susceptible	4	Resistant	0.125	Susceptible	SRR8559652	PRJNA520805
	AUSMDU00011729	2017-02-21	F	50-59	Urogenital	131	NA	pair	196	1167042	148	77.4	88.02	1587	59	39	67	78	148	153	133	719	2.002	89	100	100	7	4	100	penA Type II NonMosaic; A517G	A39T	Wild Type	Wild Type	S91F, D95A	D86N	Wild Type	Detected	>2	Resistant	>8	Resistant	<=0.008	Susceptible	2	Resistant	0.125	Susceptible	SRR8559653	PRJNA520805
	AUSMDU00011730	2017-02-21	M	30-39	Urogenital	15	Persistent	cluster	184	1613048	148	107	90.24	1579	109	39	67	111	148	153	65	139	9.001	1	8	1	100	2	100	penA Type IX NonMosaic; A517G	-35A Del	G120K, A121D	L421P	Wild Type	Wild Type	Wild Type	Not detected	1	Resistant	<=4	Resistant	0.016	Susceptible	<=0.03	Susceptible	0.5	Susceptible	SRR8559646	PRJNA520805
	AUSMDU00011731	2017-02-21	M	20-29	Urogenital	108	NA	cluster	215	1550992	148	102.8	89.89	8156	59	39	67	111	150	153	65	442	2.001	1	1	1	100	2	100	penA Type II NonMosaic; A517G	-35A Del	Wild Type	L421P	Wild Type	Wild Type	Wild Type	Not detected	0.25	Less susceptible	<=4	Resistant	<=0.008	Susceptible	<=0.03	Susceptible	0.25	Susceptible	SRR8559375	PRJNA520805
	AUSMDU00011732	2017-02-23	M	50-59	Rectal	132	NA	singleton	189	1183968	148	78.5	90.42	8143	59	39	170	78	146	154	65	426	2.002	40	13	100	7	4	100	penA Type II NonMosaic; A517G	A39T	porB1a	Wild Type	S91F, D95A	D86N	Wild Type	Not detected	0.125	Less susceptible	<=4	Resistant	<=0.008	Susceptible	4	Resistant	0.125	Susceptible	SRR8559233	PRJNA520805
	AUSMDU00011733	2017-02-22	M	40-49	Rectal	15	Persistent	cluster	197	1500864	148	99.5	90.16	1579	109	39	67	111	148	153	65	139	9.001	1	8	1	100	2	100	penA Type IX NonMosaic; A517G	-35A Del	G120K, A121D	L421P	Wild Type	Wild Type	Wild Type	Not detected	1	Resistant	<=4	Resistant	0.016	Susceptible	<=0.03	Susceptible	0.5	Susceptible	SRR8559232	PRJNA520805
	AUSMDU00011734	2017-02-20	M	20-29	Rectal	15	Persistent	cluster	208	2003552	147	132	89.33	1579	109	39	67	111	148	153	65	139	9.001	1	8	1	100	2	100	penA Type IX NonMosaic; A517G	-35A Del	G120K, A121D	L421P	Wild Type	Wild Type	Wild Type	Not detected	1	Resistant	<=4	Resistant	0.016	Susceptible	<=0.03	Susceptible	0.5	Susceptible	SRR8559231	PRJNA520805
	AUSMDU00011735	2017-02-22	M	30-39	Pharyngeal	15	Persistent	cluster	194	2533982	148	168	89.9	1579	109	39	67	111	148	153	65	139	9.001	1	8	1	100	2	100	penA Type IX NonMosaic; A517G	-35A Del	G120K, A121D	L421P	Wild Type	Wild Type	Wild Type	Not detected	1	Resistant	<=4	Resistant	0.016	Susceptible	<=0.03	Susceptible	0.5	Susceptible	SRR8559230	PRJNA520805
	AUSMDU00011736	2017-02-21	M	30-39	Rectal	23	Not persistent	cluster	257	1591112	148	105.5	90.2	11981	109	112	170	111	148	153	65	934	5.002	1	21	1	1	3	100	penA Type V Nonmosaic; A517G, G543S	-35A Del	G120N, A121D	L421P	S91F, D95G	S87R	Wild Type	Not detected	1	Resistant	<=4	Resistant	0.016	Susceptible	8	Resistant	0.5	Susceptible	SRR8559237	PRJNA520805
	AUSMDU00011737	2017-02-22	M	40-49	Urogenital	50	Persistent	cluster	249	1296836	148	86	88.08	8145	59	39	67	156	148	153	65	NEW	14.001	-	100	100	7	20	100	penA Type XIV NonMosaic; A517G		Wild Type	Wild Type	S91F, D95A	S87N	Wild Type	Detected	>2	Resistant	<=4	Resistant	<=0.008	Susceptible	4	Resistant	<=0.06	Susceptible	SRR8559236	PRJNA520805
	AUSMDU00011738	2017-02-20	F	20-29	Urogenital	16	Not persistent	cluster	216	1338042	148	88.7	89.83	8143	59	39	170	78	146	154	65	426	2.002	40	13	100	7	4	100	penA Type II NonMosaic; A517G	A39T	porB1a	Wild Type	S91F, D95A	D86N	Wild Type	Detected	>2	Resistant	<=4	Resistant	<=0.008	Susceptible	4	Resistant	0.25	Susceptible	SRR8559235	PRJNA520805
	AUSMDU00011739	2017-02-20	M	30-39	Urogenital	23	Not persistent	cluster	230	1813556	148	120.3	89.65	11981	109	112	170	111	148	153	65	934	5.002	1	21	1	1	3	100	penA Type V Nonmosaic; A517G, G543S	-35A Del	G120N, A121D	L421P	S91F, D95G	S87R	Wild Type	Not detected	1	Resistant	<=4	Resistant	0.016	Susceptible	8	Resistant	0.5	Susceptible	SRR8559234	PRJNA520805
	AUSMDU00011740	2017-02-20	M	30-39	Urogenital	11	Not persistent	cluster	191	1482776	148	98.3	89.55	8143	59	39	170	78	146	154	65	426	2.002	40	13	100	7	4	100	penA Type II NonMosaic; A517G	A39T	porB1a	Wild Type	S91F, D95A	D86N	Wild Type	Detected	>2	Resistant	<=4	Resistant	<=0.008	Susceptible	4	Resistant	0.25	Susceptible	SRR8559225	PRJNA520805
	AUSMDU00011741	2017-02-20	M	30-39	Urogenital	133	NA	singleton	181	1528998	148	101.4	89.77	1588	59	39	67	158	148	71	65	1319	19.001	47	100	1	7	78	100	penA Type XIX NonMosaic; A517G	A39T	Wild Type	L421P	S91F, D95A	D86N	Wild Type	Not detected	0.25	Less susceptible	>8	Resistant	<=0.008	Susceptible	2	Resistant	0.125	Susceptible	SRR8559224	PRJNA520805
	AUSMDU00011742	2017-02-19	M	20-29	Urogenital	26	Persistent	cluster	233	2055874	146	134.5	89.46	7359	109	39	170	156	188	71	65	231	2.002	42	100	100	10	2	100	penA Type II NonMosaic; A517G	A39T	Wild Type	Wild Type	Wild Type	Wild Type	Wild Type	Not detected	0.125	Less susceptible	<=4	Resistant	<=0.008	Susceptible	<=0.03	Susceptible	0.25	Susceptible	SRR8559565	PRJNA520805
	AUSMDU00011743	2017-02-23	M	40-49	Urogenital	16	Not persistent	cluster	189	1650370	148	109.4	90.33	8143	59	39	170	78	146	154	65	426	2.002	40	13	100	7	4	100	penA Type II NonMosaic; A517G	A39T	porB1a	Wild Type	S91F, D95A	D86N	Wild Type	Not detected	0.125	Less susceptible	<=4	Resistant	<=0.008	Susceptible	4	Resistant	0.25	Susceptible	SRR8559566	PRJNA520805
	AUSMDU00011744	2017-02-23	M	50-59	Urogenital	2	NA	cluster	195	1729504	147	113.9	88.75	9363	126	39	67	238	148	153	133	NEW	2.02	39	3	100	100	100	100	penA Type II NonMosaic; A517G	Meningiditis-like promoter	A121S	Wild Type	Wild Type	Wild Type	Wild Type	Not detected	0.25	Less susceptible	<=4	Resistant	<=0.008	Susceptible	<=0.03	Susceptible	1	Resistant	SRR8559563	PRJNA520805
	AUSMDU00011745	2017-02-22	M	20-29	Urogenital	38	Persistent	cluster	199	1594484	148	105.7	88.95	11428	126	39	170	238	734	153	133	63	2.001	9	1	100	100	100	100	penA Type II NonMosaic; A517G	A39T	Wild Type	Wild Type	Wild Type	Wild Type	Wild Type	Not detected	0.125	Less susceptible	<=4	Resistant	<=0.008	Susceptible	<=0.03	Susceptible	0.25	Susceptible	SRR8559564	PRJNA520805
	AUSMDU00011746	2017-02-23	M	20-29	Urogenital	134	NA	pair	209	1614334	147	106.3	89.59	8156	59	39	67	111	150	153	65	442	2.001	1	1	1	100	2	100	penA Type II NonMosaic; A517G	-35A Del	Wild Type	L421P	Wild Type	Wild Type	Wild Type	Not detected	0.25	Less susceptible	<=4	Resistant	<=0.008	Susceptible	<=0.03	Susceptible	0.25	Susceptible	SRR8559569	PRJNA520805
	AUSMDU00011747	2017-02-23	M	30-39	Urogenital	15	Persistent	cluster	199	1741474	148	115.5	89.97	1579	109	39	67	111	148	153	65	139	9.001	1	8	1	100	2	100	penA Type IX NonMosaic; A517G	-35A Del	G120K, A121D	L421P	Wild Type	Wild Type	Wild Type	Not detected	1	Resistant	<=4	Resistant	0.016	Susceptible	<=0.03	Susceptible	0.25	Susceptible	SRR8559570	PRJNA520805
	AUSMDU00011748	2017-02-23	M	20-29	Urogenital	15	Persistent	cluster	173	1458326	148	96.7	89.95	1579	109	39	67	111	148	153	65	139	9.001	1	8	1	100	2	100	penA Type IX NonMosaic; A517G	-35A Del	G120K, A121D	L421P	Wild Type	Wild Type	Wild Type	Not detected	1	Resistant	<=4	Resistant	0.016	Susceptible	<=0.03	Susceptible	0.5	Susceptible	SRR8559670	PRJNA520805
	AUSMDU00011749	2017-02-23	M	20-29	Rectal	1	Not persistent	cluster	241	1716642	147	113.1	88.65	9363	126	39	67	238	148	153	133	1034	2.02	39	11	100	100	100	100	penA Type II NonMosaic; A517G	Meningiditis-like promoter	G120K, A121N	Wild Type	Wild Type	Wild Type	Wild Type	Not detected	0.5	Less susceptible	<=4	Resistant	<=0.008	Susceptible	<=0.03	Susceptible	1	Resistant	SRR8559671	PRJNA520805
	AUSMDU00011750	2017-02-23	M	20-29	Rectal	135	NA	singleton	269	1865462	146	122	89.53	8122	59	142	67	156	188	153	65	299	22.001	50	3	100	100	1	100	penA Type XXII NonMosaic; A517G	Wild Type	A121S	Wild Type	Wild Type	Wild Type	Wild Type	Not detected	0.125	Less susceptible	<=4	Resistant	<=0.008	Susceptible	<=0.03	Susceptible	<=0.06	Susceptible	SRR8559674	PRJNA520805
	AUSMDU00011751	2017-02-23	M	20-29	Pharyngeal	93	Persistent	cluster	212	1624070	148	107.7	90.13	7359	109	39	170	156	188	71	65	231	2.002	42	100	100	10	2	100	penA Type II NonMosaic; A517G	A39T	Wild Type	Wild Type	Wild Type	Wild Type	Wild Type	Not detected	0.25	Less susceptible	<=4	Resistant	<=0.008	Susceptible	<=0.03	Susceptible	0.25	Susceptible	SRR8559680	PRJNA520805
	AUSMDU00011752	2017-02-23	M	20-29	Rectal	15	Persistent	cluster	182	1501426	148	99.6	90.31	1579	109	39	67	111	148	153	65	139	9.001	1	8	1	100	2	100	penA Type IX NonMosaic; A517G	-35A Del	G120K, A121D	L421P	Wild Type	Wild Type	Wild Type	Not detected	1	Resistant	<=4	Resistant	0.016	Susceptible	<=0.03	Susceptible	0.5	Susceptible	SRR8559817	PRJNA520805
	AUSMDU00011753	2017-02-23	M	20-29	Rectal	15	Persistent	cluster	214	1199120	148	79.5	89.98	1579	109	39	67	111	148	153	65	139	9.001	1	8	1	100	2	100	penA Type IX NonMosaic; A517G	-35A Del	G120K, A121D	L421P	Wild Type	Wild Type	Wild Type	Not detected	1	Resistant	<=4	Resistant	0.03	Susceptible	<=0.03	Susceptible	0.25	Susceptible	SRR8559816	PRJNA520805
	AUSMDU00011754	2017-02-23	M	30-39	Pharyngeal	1	Not persistent	cluster	218	1315282	148	87.2	89	9363	126	39	67	238	148	153	133	1034	2.02	39	11	100	100	100	100	penA Type II NonMosaic; A517G	Meningiditis-like promoter	G120K, A121N	Wild Type	Wild Type	Wild Type	Wild Type	Not detected	0.5	Less susceptible	<=4	Resistant	0.016	Susceptible	<=0.03	Susceptible	1	Resistant	SRR8559819	PRJNA520805
	AUSMDU00011755	2017-02-23	M	20-29	Urogenital	1	Not persistent	cluster	215	1556448	148	103.2	88.9	9363	126	39	67	238	148	153	133	1034	2.02	39	11	100	100	100	100	penA Type II NonMosaic; A517G	Meningiditis-like promoter	G120K, A121N	Wild Type	Wild Type	Wild Type	Wild Type	Not detected	0.5	Less susceptible	<=4	Resistant	0.016	Susceptible	<=0.03	Susceptible	1	Resistant	SRR8559818	PRJNA520805
	AUSMDU00011756	2017-02-23	M	20-29	Urogenital	44	NA	cluster	216	1186546	148	78.7	89.84	10622	59	39	67	156	149	153	133	522	14.001	159	1	100	100	7	100	penA Type XIV NonMosaic; A517G	Wild Type	Wild Type	Wild Type	Wild Type	Wild Type	Wild Type	Detected	0.5	Resistant	<=4	Resistant	<=0.008	Susceptible	<=0.03	Susceptible	<=0.06	Susceptible	SRR8559821	PRJNA520805
	AUSMDU00011757	2017-02-25	M	40-49	Urogenital	23	Not persistent	cluster	218	1712368	148	113.5	89.76	11981	109	112	170	111	148	153	65	934	5.002	1	21	1	1	3	100	penA Type V Nonmosaic; A517G, G543S	-35A Del	G120N, A121D	L421P	S91F, D95G	S87R	Wild Type	Not detected	1	Resistant	<=4	Resistant	0.016	Susceptible	8	Resistant	0.5	Susceptible	SRR8559820	PRJNA520805
	AUSMDU00011758	2017-02-21	M	20-29	Urogenital	15	Persistent	cluster	209	2266896	146	148.3	89.36	1579	109	39	67	111	148	153	65	139	9.001	1	8	1	100	2	100	penA Type IX NonMosaic; A517G	-35A Del	G120K, A121D	L421P	Wild Type	Wild Type	Wild Type	Not detected	1	Resistant	<=4	Resistant	0.03	Susceptible	<=0.03	Susceptible	0.25	Susceptible	SRR8559823	PRJNA520805
	AUSMDU00011759	2017-02-23	F	20-29	Urogenital	136	NA	singleton	201	2016402	148	133.7	89.21	8126	126	39	67	78	148	153	133	240	2.001	25	1	100	100	100	100	penA Type II NonMosaic; A517G	G45D	Wild Type	Wild Type	Wild Type	Wild Type	Wild Type	Not detected	0.25	Less susceptible	<=4	Resistant	0.016	Susceptible	<=0.03	Susceptible	0.25	Susceptible	SRR8559822	PRJNA520805
	AUSMDU00011760	2017-02-25	M	30-39	Urogenital	26	Persistent	cluster	205	1573080	148	104.3	90.33	7359	109	39	170	156	188	71	65	231	2.002	42	100	100	10	2	100	penA Type II NonMosaic; A517G	A39T	Wild Type	Wild Type	Wild Type	Wild Type	Wild Type	Not detected	0.125	Less susceptible	<=4	Resistant	<=0.008	Susceptible	<=0.03	Susceptible	0.125	Susceptible	SRR8559825	PRJNA520805
	AUSMDU00011761	2017-02-21	M	20-29	Urogenital	1	Not persistent	cluster	233	1333948	148	88.5	88.76	9363	126	39	67	238	148	153	133	1034	2.02	39	11	100	100	100	100	penA Type II NonMosaic; A517G	Meningiditis-like promoter	G120K, A121N	Wild Type	Wild Type	Wild Type	Wild Type	Not detected	0.5	Less susceptible	<=4	Resistant	<=0.008	Susceptible	<=0.03	Susceptible	1	Resistant	SRR8559824	PRJNA520805
	AUSMDU00011762	2017-02-24	M	20-29	Rectal	105	NA	cluster	188	1605500	148	106.5	88.96	11428	126	39	170	238	734	153	133	63	2.001	9	1	100	100	100	100	penA Type II NonMosaic; A517G	A39T	Wild Type	Wild Type	Wild Type	Wild Type	Wild Type	Not detected	0.25	Less susceptible	<=4	Resistant	<=0.008	Susceptible	<=0.03	Susceptible	0.25	Susceptible	SRR8559647	PRJNA520805
	AUSMDU00011763	2017-02-22	F	20-29	Urogenital	93	Persistent	cluster	210	1372224	148	91	90.28	7359	109	39	170	156	188	71	65	231	2.002	42	100	100	10	2	100	penA Type II NonMosaic; A517G	A39T	Wild Type	Wild Type	Wild Type	Wild Type	Wild Type	Not detected	0.25	Less susceptible	<=4	Resistant	<=0.008	Susceptible	<=0.03	Susceptible	0.125	Susceptible	SRR8559372	PRJNA520805
	AUSMDU00011764	2017-02-24	M	20-29	Rectal	137	NA	singleton	205	1431804	147	94.3	89.27	13143	59	39	67	158	839	153	65	1216	13.001	19	12	1	1	9	100	penA Type XIII NonMosaic; A501V, A517G	-35A Del, G45D	G120K, A121G	L421P	S91F, D95G	D86N	Wild Type	Not detected	1	Resistant	<=4	Resistant	0.06	Decreased susceptibility	8	Resistant	0.25	Susceptible	SRR8559649	PRJNA520805
	AUSMDU00011765	2017-02-26	M	20-29	Urogenital	138	NA	cluster	194	1395760	148	92.5	88.9	11999	126	39	67	111	148	783	133	245	2.001	9	3	1	100	100	100	penA Type II NonMosaic; A517G	A39T	A121S	L421P	Wild Type	Wild Type	Wild Type	Not detected	0.25	Less susceptible	<=4	Resistant	<=0.008	Susceptible	<=0.03	Susceptible	<=0.06	Susceptible	SRR8559648	PRJNA520805
	AUSMDU00011766	2017-02-22	M	20-29	Pharyngeal	90	NA	pair	219	2060336	146	134.8	87.96	9363	126	39	67	238	148	153	133	63	2.001	9	1	100	100	100	100	penA Type II NonMosaic; A517G	A39T	Wild Type	Wild Type	Wild Type	Wild Type	Wild Type	Not detected	0.125	Less susceptible	<=4	Resistant	<=0.008	Susceptible	<=0.03	Susceptible	0.125	Susceptible	SRR8559643	PRJNA520805
	AUSMDU00011767	2017-02-24	M	20-29	Pharyngeal	139	NA	cluster	212	1786606	148	118.5	89.83	1901	109	39	170	111	148	153	65	NEW	34.001	1	11	1	1	3	2|31|41*	penA Type XXXIV Mosaic; N513Y	-35A Del	G120K, A121N	L421P	S91F, D95G	S87R		Not detected	1	Resistant	<=4	Resistant	0.06	Decreased susceptibility	16	Resistant	0.5	Susceptible	SRR8559642	PRJNA520805
	AUSMDU00011768	2017-02-26	F	30-39	Urogenital	26	Persistent	cluster	207	1502384	148	99.6	90.41	7359	109	39	170	156	188	71	65	231	2.002	42	100	100	10	2	100	penA Type II NonMosaic; A517G	A39T	Wild Type	Wild Type	Wild Type	Wild Type	Wild Type	Not detected	0.125	Less susceptible	<=4	Resistant	<=0.008	Susceptible	<=0.03	Susceptible	0.25	Susceptible	SRR8559645	PRJNA520805
	AUSMDU00011769	2017-02-27	Other	30-39	Urogenital	77	NA	cluster	182	1496046	148	99.2	90.92	8143	59	39	170	78	146	154	65	436	2.002	40	100	100	7	3	100	penA Type II NonMosaic; A517G	A39T	Wild Type	Wild Type	S91F, D95A	S87R	Wild Type	Not detected	0.25	Less susceptible	<=4	Resistant	<=0.008	Susceptible	8	Resistant	0.25	Susceptible	SRR8559644	PRJNA520805
	AUSMDU00011770	2017-02-27	M	20-29	Rectal	67	NA	cluster	248	2159024	146	141.2	87.5	11864	126	39	785	238	148	153	133	439	2.001	9	1	100	100	1	100	penA Type II NonMosaic; A517G	A39T	Wild Type	Wild Type	Wild Type	Wild Type	Wild Type	Not detected	0.25	Less susceptible	<=4	Resistant	<=0.008	Susceptible	<=0.03	Susceptible	0.25	Susceptible	SRR8559386	PRJNA520805
	AUSMDU00011771	2017-02-27	M	0-19	Rectal	1	Not persistent	cluster	202	1822554	148	120.8	89.19	9363	126	39	67	238	148	153	133	1034	2.02	39	11	100	100	100	100	penA Type II NonMosaic; A517G	Meningiditis-like promoter	G120K, A121N	Wild Type	Wild Type	Wild Type	Wild Type	Not detected	0.5	Less susceptible	<=4	Resistant	0.016	Susceptible	<=0.03	Susceptible	1	Resistant	SRR8559385	PRJNA520805
	AUSMDU00011772	2017-02-27	M	40-49	Rectal	33	Persistent	cluster	197	1952770	148	129.5	90.52	7363	59	39	67	78	148	153	65	1037	92.001	16	10	1	1	10	100	penA Type 92 Mosaic; N513Y	-35A Del	G120K, A121D	L421P	S91F, D95G	Wild Type	Wild Type	Not detected	0.5	Less susceptible	<=4	Resistant	0.03	Susceptible	8	Resistant	0.25	Susceptible	SRR8559860	PRJNA520805
	AUSMDU00011773	2017-02-27	M	20-29	Rectal	1	Not persistent	cluster	205	1867046	147	123	88.54	9363	126	39	67	238	148	153	133	1034	2.02	39	11	100	100	100	100	penA Type II NonMosaic; A517G	Meningiditis-like promoter	G120K, A121N	Wild Type	Wild Type	Wild Type	Wild Type	Not detected	0.5	Less susceptible	<=4	Resistant	<=0.008	Susceptible	<=0.03	Susceptible	1	Resistant	SRR8559861	PRJNA520805
	AUSMDU00011774	2017-02-27	M	20-29	Rectal	35	NA	cluster	202	1816976	148	120.5	90.14	8156	59	39	67	111	150	153	65	442	2.001	1	1	1	100	2	100	penA Type II NonMosaic; A517G	-35A Del	Wild Type	L421P	Wild Type	Wild Type	Wild Type	Not detected	0.25	Less susceptible	<=4	Resistant	<=0.008	Susceptible	<=0.03	Susceptible	0.25	Susceptible	SRR8559858	PRJNA520805
	AUSMDU00011775	2017-02-23	F	20-29	Urogenital	26	Persistent	cluster	208	1687072	148	111.9	90.51	7359	109	39	170	156	188	71	65	231	2.002	42	100	100	10	2	100	penA Type II NonMosaic; A517G	A39T	Wild Type	Wild Type	Wild Type	Wild Type	Wild Type	Not detected	0.125	Less susceptible	<=4	Resistant	<=0.008	Susceptible	<=0.03	Susceptible	0.25	Susceptible	SRR8559859	PRJNA520805
	AUSMDU00011776	2017-02-23	M	20-29	Urogenital	140	NA	cluster	201	1423264	148	94.4	90.85	13480	109	39	170	78	146	154	65	NEW	2.002	54	100	100	7	4	100	penA Type II NonMosaic; A517G	A39T	Wild Type	Wild Type	S91F, D95A	D86N	Wild Type	Not detected	0.125	Less susceptible	<=4	Resistant	<=0.008	Susceptible	4	Resistant	0.125	Susceptible	SRR8559856	PRJNA520805
	AUSMDU00011777	2017-02-21	F	30-39	Unknown	26	Persistent	cluster	224	1410064	148	93.5	90.27	7359	109	39	170	156	188	71	65	231	2.002	42	100	100	10	2	100	penA Type II NonMosaic; A517G	A39T	Wild Type	Wild Type	Wild Type	Wild Type	Wild Type	Detected	>2	Resistant	<=4	Resistant	<=0.008	Susceptible	4	Resistant	<=0.06	Susceptible	SRR8559857	PRJNA520805
	AUSMDU00011778	2017-02-23	M	0-19	Urogenital	21	Not persistent	cluster	177	1577908	148	104.6	89.71	9363	126	39	67	238	148	153	133	63	2.001	9	1	100	100	100	100	penA Type II NonMosaic; A517G	A39T	Wild Type	Wild Type	Wild Type	Wild Type	Wild Type	Not detected	0.25	Less susceptible	<=4	Resistant	<=0.008	Susceptible	<=0.03	Susceptible	0.5	Susceptible	SRR8559854	PRJNA520805
	AUSMDU00011779	2017-03-01	M	30-39	Urogenital	21	Not persistent	cluster	179	1610334	148	106.8	89.71	9363	126	39	67	238	148	153	133	63	2.001	9	1	100	100	100	100	penA Type II NonMosaic; A517G	A39T	Wild Type	Wild Type	Wild Type	Wild Type	Wild Type	Not detected	0.25	Less susceptible	<=4	Resistant	<=0.008	Susceptible	<=0.03	Susceptible	0.5	Susceptible	SRR8559855	PRJNA520805
	AUSMDU00011780	2017-03-01	M	20-29	Pharyngeal	108	NA	cluster	204	1597454	148	105.9	89.97	8156	59	39	67	111	150	153	65	442	2.001	1	1	1	100	2	100	penA Type II NonMosaic; A517G	-35A Del	Wild Type	L421P	Wild Type	Wild Type	Wild Type	Not detected	0.25	Less susceptible	<=4	Resistant	<=0.008	Susceptible	<=0.03	Susceptible	0.25	Susceptible	SRR8559862	PRJNA520805
	AUSMDU00011781	2017-03-01	M	30-39	Rectal	141	NA	singleton	197	1611894	148	106.9	90.76	7363	59	39	67	78	148	153	65	158	44.001	16	10	1	1	10	100	penA Type 44 NonMosaic; A501T, A517G	-35A Del	G120K, A121D	L421P	S91F, D95G	Wild Type	Wild Type	Not detected	0.5	Less susceptible	<=4	Resistant	0.03	Susceptible	8	Resistant	0.25	Susceptible	SRR8559863	PRJNA520805
	AUSMDU00011782	2017-02-28	M	30-39	Pharyngeal	1	Not persistent	cluster	219	2012704	148	133.5	88.86	9363	126	39	67	238	148	153	133	1034	2.02	39	11	100	100	100	100	penA Type II NonMosaic; A517G	Meningiditis-like promoter	G120K, A121N	Wild Type	Wild Type	Wild Type	Wild Type	Not detected	0.5	Less susceptible	<=4	Resistant	<=0.008	Susceptible	<=0.03	Susceptible	1	Resistant	SRR8559338	PRJNA520805
	AUSMDU00011783	2017-02-28	M	30-39	Rectal	38	Persistent	cluster	184	1857676	148	123.2	89.24	11428	126	39	170	238	734	153	133	63	2.001	9	1	100	100	100	100	penA Type II NonMosaic; A517G	A39T	Wild Type	Wild Type	Wild Type	Wild Type	Wild Type	Not detected	0.25	Less susceptible	<=4	Resistant	<=0.008	Susceptible	<=0.03	Susceptible	0.25	Susceptible	SRR8559337	PRJNA520805
	AUSMDU00011784	2017-02-28	M	20-29	Rectal	142	NA	cluster	218	2160620	148	143.3	89.69	8156	59	39	67	111	150	153	65	442	2.001	1	1	1	100	2	100	penA Type II NonMosaic; A517G	-35A Del	Wild Type	L421P	Wild Type	Wild Type	Wild Type	Not detected	0.25	Less susceptible	<=4	Resistant	<=0.008	Susceptible	<=0.03	Susceptible	0.25	Susceptible	SRR8559336	PRJNA520805
	AUSMDU00011785	2017-02-28	F	20-29	Urogenital	15	Persistent	cluster	158	1622520	148	107.6	90.13	1579	109	39	67	111	148	153	65	139	9.001	1	8	1	100	2	100	penA Type IX NonMosaic; A517G	-35A Del	G120K, A121D	L421P	Wild Type	Wild Type	Wild Type	Not detected	1	Resistant	<=4	Resistant	0.03	Susceptible	<=0.03	Susceptible	0.5	Susceptible	SRR8559335	PRJNA520805
	AUSMDU00011786	2017-02-28	M	20-29	Pharyngeal	1	Not persistent	cluster	209	1703344	148	112.9	89.14	9363	126	39	67	238	148	153	133	1034	2.02	39	11	100	100	100	100	penA Type II NonMosaic; A517G	Meningiditis-like promoter	G120K, A121N	Wild Type	Wild Type	Wild Type	Wild Type	Not detected	0.5	Less susceptible	<=4	Resistant	0.016	Susceptible	<=0.03	Susceptible	1	Resistant	SRR8559342	PRJNA520805
	AUSMDU00011787	2017-02-27	M	50-59	Rectal	23	Not persistent	cluster	234	1666924	148	110.5	90.02	11981	109	112	170	111	148	153	65	934	5.002	1	21	1	1	3	100	penA Type V Nonmosaic; A517G, G543S	-35A Del	G120N, A121D	L421P	S91F, D95G	S87R	Wild Type	Not detected	1	Resistant	<=4	Resistant	0.016	Susceptible	8	Resistant	0.5	Susceptible	SRR8559341	PRJNA520805
	AUSMDU00011788	2017-02-27	F	20-29	Urogenital	143	NA	singleton	192	1783742	147	117.5	89.8	1579	109	39	67	111	148	153	65	139	9.001	1	8	1	100	2	100	penA Type IX NonMosaic; A517G	-35A Del	G120K, A121D	L421P	Wild Type	Wild Type	Wild Type	Not detected	1	Resistant	<=4	Resistant	0.03	Susceptible	<=0.03	Susceptible	0.5	Susceptible	SRR8559340	PRJNA520805
	AUSMDU00011789	2017-02-27	M	30-39	Urogenital	3	Not persistent	cluster	216	1765694	147	116.3	88.2	9363	126	39	67	238	148	153	133	NEW	2.02	39	3	100	100	100	100	penA Type II NonMosaic; A517G	Meningiditis-like promoter	A121S	Wild Type	Wild Type	Wild Type	Wild Type	Not detected	0.5	Less susceptible	<=4	Resistant	<=0.008	Susceptible	<=0.03	Susceptible	1	Resistant	SRR8559339	PRJNA520805
	AUSMDU00011790	2017-03-02	M	50-59	Urogenital	15	Persistent	cluster	230	1927504	145	125.2	88.67	1579	109	39	67	111	148	153	65	139	9.001	1	8	1	100	2	100	penA Type IX NonMosaic; A517G	-35A Del	G120K, A121D	L421P	Wild Type	Wild Type	Wild Type	Not detected	1	Resistant	<=4	Resistant	0.03	Susceptible	<=0.03	Susceptible	0.5	Susceptible	SRR8559330	PRJNA520805
	AUSMDU00011791	2017-03-02	M	30-39	Rectal	96	Not persistent	cluster	214	1625296	148	107.8	89.57	11428	126	39	170	238	734	153	133	63	2.001	9	1	100	100	100	100	penA Type II NonMosaic; A517G	A39T	Wild Type	Wild Type	Wild Type	Wild Type	Wild Type	Not detected	0.25	Less susceptible	<=4	Resistant	<=0.008	Susceptible	<=0.03	Susceptible	0.5	Susceptible	SRR8559329	PRJNA520805
	AUSMDU00011792	2017-02-26	M	20-29	Urogenital	38	Persistent	cluster	187	1783852	147	117.5	88.95	11428	126	39	170	238	734	153	133	63	2.001	9	1	100	100	100	100	penA Type II NonMosaic; A517G	A39T	Wild Type	Wild Type	Wild Type	Wild Type	Wild Type	Not detected	0.25	Less susceptible	<=4	Resistant	<=0.008	Susceptible	<=0.03	Susceptible	0.5	Susceptible	SRR8559794	PRJNA520805
	AUSMDU00011793	2017-03-03	M	20-29	Urogenital	1	Not persistent	cluster	218	1911294	147	125.9	88.61	9363	126	39	67	238	148	153	133	NEW	2.02	39	3	100	100	100	100	penA Type II NonMosaic; A517G	Meningiditis-like promoter	A121S	Wild Type	Wild Type	Wild Type	Wild Type	Not detected	0.25	Less susceptible	<=4	Resistant	<=0.008	Susceptible	<=0.03	Susceptible	1	Resistant	SRR8559795	PRJNA520805
	AUSMDU00011794	2017-03-01	M	40-49	Urogenital	108	NA	cluster	242	1994074	147	131.3	89.22	8156	59	39	67	111	150	153	65	442	2.001	1	1	1	100	2	100	penA Type II NonMosaic; A517G	-35A Del	Wild Type	L421P	Wild Type	Wild Type	Wild Type	Not detected	0.5	Less susceptible	<=4	Resistant	<=0.008	Susceptible	<=0.03	Susceptible	0.25	Susceptible	SRR8559796	PRJNA520805
	AUSMDU00011795	2017-03-02	F	20-29	Urogenital	26	Persistent	cluster	198	1859620	147	122.5	89.84	7359	109	39	170	156	188	71	65	231	2.002	42	100	100	10	2	100	penA Type II NonMosaic; A517G	A39T	Wild Type	Wild Type	Wild Type	Wild Type	Wild Type	Not detected	0.125	Less susceptible	<=4	Resistant	<=0.008	Susceptible	<=0.03	Susceptible	0.25	Susceptible	SRR8559797	PRJNA520805
	AUSMDU00011796	2017-03-02	M	20-29	Pharyngeal	144	NA	pair	197	1864904	148	123.7	89.13	11864	126	39	785	238	148	153	133	439	2.001	9	1	100	100	1	100	penA Type II NonMosaic; A517G	A39T	Wild Type	Wild Type	Wild Type	Wild Type	Wild Type	Not detected	0.25	Less susceptible	<=4	Resistant	<=0.008	Susceptible	<=0.03	Susceptible	0.5	Susceptible	SRR8559790	PRJNA520805
	AUSMDU00011797	2017-03-09	M	20-29	Rectal	96	Not persistent	cluster	249	1299242	148	86.1	89.24	11428	126	39	170	238	734	153	133	63	2.001	9	1	100	100	100	100	penA Type II NonMosaic; A517G	A39T	Wild Type	Wild Type	Wild Type	Wild Type	Wild Type	Not detected	0.25	Less susceptible	<=4	Resistant	<=0.008	Susceptible	<=0.03	Susceptible	0.25	Susceptible	SRR8559411	PRJNA520805
	AUSMDU00011798	2017-03-08	M	30-39	Urogenital	145	NA	singleton	178	1471982	148	97.6	90.06	8143	59	39	170	78	146	154	65	426	2.002	40	13	100	7	4	100	penA Type II NonMosaic; A517G	A39T	porB1a	Wild Type	S91F, D95A	D86N	Wild Type	Detected	>2	Resistant	<=4	Resistant	<=0.008	Susceptible	4	Resistant	0.125	Susceptible	SRR8559222	PRJNA520805
	AUSMDU00011799	2017-03-06	M	30-39	Urogenital	21	Not persistent	cluster	238	2038386	146	133.3	88.51	9363	126	39	67	238	148	153	133	63	2.001	9	1	100	100	100	100	penA Type II NonMosaic; A517G	A39T	Wild Type	Wild Type	Wild Type	Wild Type	Wild Type	Not detected	0.25	Less susceptible	<=4	Resistant	<=0.008	Susceptible	<=0.03	Susceptible	0.25	Susceptible	SRR8559223	PRJNA520805
	AUSMDU00011800	2017-03-07	M	20-29	Urogenital	15	Persistent	cluster	189	1562778	149	104.3	90.38	1579	109	39	67	111	148	153	65	139	9.001	1	8	1	100	2	100	penA Type IX NonMosaic; A517G	-35A Del	G120K, A121D	L421P	Wild Type	Wild Type	Wild Type	Not detected	1	Resistant	<=4	Resistant	0.03	Susceptible	<=0.03	Susceptible	0.25	Susceptible	SRR8559798	PRJNA520805
	AUSMDU00011801	2017-03-08	M	30-39	Urogenital	21	Not persistent	cluster	163	1690426	148	112.1	89.39	9363	126	39	67	238	148	153	133	63	2.001	9	1	100	100	100	100	penA Type II NonMosaic; A517G	A39T	Wild Type	Wild Type	Wild Type	Wild Type	Wild Type	Not detected	0.25	Less susceptible	<=4	Resistant	<=0.008	Susceptible	<=0.03	Susceptible	0.25	Susceptible	SRR8559804	PRJNA520805
	AUSMDU00011802	2017-03-11	M	30-39	Rectal	77	NA	cluster	176	1392056	148	92.3	90.78	8143	59	39	170	78	146	154	65	436	2.002	40	100	100	7	3	100	penA Type II NonMosaic; A517G	A39T	Wild Type	Wild Type	S91F, D95A	S87R	Wild Type	Not detected	0.25	Less susceptible	<=4	Resistant	<=0.008	Susceptible	4	Resistant	0.25	Susceptible	SRR8559227	PRJNA520805
	AUSMDU00011803	2017-03-10	M	50-59	Pharyngeal	23	Not persistent	cluster	237	1556410	148	103.2	90.16	11981	109	112	170	111	148	153	65	934	5.002	1	21	1	1	3	100	penA Type V Nonmosaic; A517G, G543S	-35A Del	G120N, A121D	L421P	S91F, D95G	S87R	Wild Type	Not detected	1	Resistant	<=4	Resistant	0.016	Susceptible	8	Resistant	0.25	Susceptible	SRR8559228	PRJNA520805
	AUSMDU00011804	2017-03-07	M	20-29	Urogenital	38	Persistent	cluster	214	1499886	148	99.5	89.26	11428	126	39	170	238	734	153	133	63	2.001	9	1	100	100	100	100	penA Type II NonMosaic; A517G	A39T	Wild Type	Wild Type	Wild Type	Wild Type	Wild Type	Not detected	0.125	Less susceptible	<=4	Resistant	<=0.008	Susceptible	<=0.03	Susceptible	0.125	Susceptible	SRR8559229	PRJNA520805
	AUSMDU00011805	2017-03-06	M	20-29	Urogenital	77	NA	cluster	185	1303870	148	86.5	90.88	8143	59	39	170	78	146	154	65	436	2.002	40	100	100	7	3	100	penA Type II NonMosaic; A517G	A39T	Wild Type	Wild Type	S91F, D95A	S87R	Wild Type	Not detected	0.25	Less susceptible	<=4	Resistant	<=0.008	Susceptible	4	Resistant	0.25	Susceptible	SRR8559814	PRJNA520805
	AUSMDU00011806	2017-03-06	F	40-49	Urogenital	26	Persistent	cluster	231	1822428	148	120.8	89.96	7359	109	39	170	156	188	71	65	231	2.002	42	100	100	10	2	100	penA Type II NonMosaic; A517G	A39T	Wild Type	Wild Type	Wild Type	Wild Type	Wild Type	Not detected	0.125	Less susceptible	<=4	Resistant	<=0.008	Susceptible	<=0.03	Susceptible	0.125	Susceptible	SRR8559815	PRJNA520805
	AUSMDU00011807	2017-03-02	M	30-39	Urogenital	38	Persistent	cluster	252	2200428	147	144.9	88.33	11428	126	39	170	238	734	153	133	63	2.001	9	1	100	100	100	100	penA Type II NonMosaic; A517G	A39T	Wild Type	Wild Type	Wild Type	Wild Type	Wild Type	Not detected	0.125	Less susceptible	<=4	Resistant	<=0.008	Susceptible	<=0.03	Susceptible	0.25	Susceptible	SRR8559195	PRJNA520805
	AUSMDU00011808	2017-03-02	F	30-39	Urogenital	21	Not persistent	cluster	147	2029534	148	134.6	89.19	9363	126	39	67	238	148	153	133	63	2.001	9	1	100	100	100	100	penA Type II NonMosaic; A517G	A39T	Wild Type	Wild Type	Wild Type	Wild Type	Wild Type	Not detected	0.25	Less susceptible	<=4	Resistant	<=0.008	Susceptible	<=0.03	Susceptible	0.25	Susceptible	SRR8559194	PRJNA520805
	AUSMDU00011809	2017-03-08	M	50-59	Pharyngeal	15	Persistent	cluster	193	1770932	148	117.4	90.16	1579	109	39	67	111	148	153	65	139	9.001	1	8	1	100	2	100	penA Type IX NonMosaic; A517G	-35A Del	G120K, A121D	L421P	Wild Type	Wild Type	Wild Type	Not detected	1	Resistant	<=4	Resistant	0.06	Decreased susceptibility	<=0.03	Susceptible	0.25	Susceptible	SRR8559197	PRJNA520805
	AUSMDU00011810	2017-03-07	F	20-29	Urogenital	3	Not persistent	cluster	221	1941114	147	127.8	88.35	9363	126	39	67	238	148	153	133	NEW	2.02	39	3	100	100	100	100	penA Type II NonMosaic; A517G	Meningiditis-like promoter	A121S	Wild Type	Wild Type	Wild Type	Wild Type	Not detected	0.25	Less susceptible	<=4	Resistant	<=0.008	Susceptible	<=0.03	Susceptible	1	Resistant	SRR8559196	PRJNA520805
	AUSMDU00011811	2017-03-04	M	30-39	Rectal	134	NA	pair	224	2027992	148	134.5	89.62	8156	59	39	67	111	150	153	65	442	2.001	1	1	1	100	2	100	penA Type II NonMosaic; A517G	-35A Del	Wild Type	L421P	Wild Type	Wild Type	Wild Type	Not detected	0.25	Less susceptible	<=4	Resistant	<=0.008	Susceptible	<=0.03	Susceptible	0.25	Susceptible	SRR8559191	PRJNA520805
	AUSMDU00011812	2017-03-08	M	50-59	Urogenital	26	Persistent	cluster	206	2012262	148	133.4	90.03	7359	109	39	170	156	188	71	65	231	2.002	42	100	100	10	2	100	penA Type II NonMosaic; A517G	A39T	Wild Type	Wild Type	Wild Type	Wild Type	Wild Type	Not detected	0.125	Less susceptible	<=4	Resistant	<=0.008	Susceptible	<=0.03	Susceptible	0.125	Susceptible	SRR8559190	PRJNA520805
	AUSMDU00011896	2017-03-02	M	0-19	Pharyngeal	1	Not persistent	cluster	218	1318120	149	88	89.07	9363	126	39	67	238	148	153	133	1034	2.02	39	11	100	100	100	100	penA Type II NonMosaic; A517G	Meningiditis-like promoter	G120K, A121N	Wild Type	Wild Type	Wild Type	Wild Type	Not detected	0.5	Less susceptible	<=4	Resistant	0.016	Susceptible	<=0.03	Susceptible	1	Resistant	SRR8559791	PRJNA520805
	AUSMDU00011897	2017-03-02	M	30-39	Rectal	15	Persistent	cluster	190	1135776	149	75.8	90.42	1579	109	39	67	111	148	153	65	139	9.001	1	8	1	100	2	100	penA Type IX NonMosaic; A517G	-35A Del	G120K, A121D	L421P	Wild Type	Wild Type	Wild Type	Not detected	1	Resistant	<=4	Resistant	0.03	Susceptible	<=0.03	Susceptible	0.5	Susceptible	SRR8559792	PRJNA520805
	AUSMDU00011898	2017-03-02	M	20-29	Rectal	62	NA	cluster	210	1231560	148	81.7	89.18	11516	730	112	67	189	148	153	133	55	2.001	24	1	100	100	2	100	penA Type II NonMosaic; A517G	A39T	Wild Type	Wild Type	Wild Type	Wild Type	Wild Type	Not detected	0.25	Less susceptible	<=4	Resistant	<=0.008	Susceptible	<=0.03	Susceptible	0.125	Susceptible	SRR8559793	PRJNA520805
	AUSMDU00011899	2017-03-02	M	30-39	Pharyngeal	77	NA	cluster	189	990784	149	66.1	90.94	8143	59	39	170	78	146	154	65	436	2.002	40	100	100	7	3	100	penA Type II NonMosaic; A517G	A39T	Wild Type	Wild Type	S91F, D95A	S87R	Wild Type	Not detected	0.25	Less susceptible	<=4	Resistant	<=0.008	Susceptible	8	Resistant	0.25	Susceptible	SRR8559786	PRJNA520805
	AUSMDU00011900	2017-02-28	M	50-59	Urogenital	38	Persistent	cluster	222	1149034	149	76.7	89.54	11428	126	39	170	238	734	153	133	63	2.001	9	1	100	100	100	100	penA Type II NonMosaic; A517G	A39T	Wild Type	Wild Type	Wild Type	Wild Type	Wild Type	Not detected	0.25	Less susceptible	<=4	Resistant	<=0.008	Susceptible	<=0.03	Susceptible	0.25	Susceptible	SRR8559787	PRJNA520805
	AUSMDU00011901	2017-03-02	M	40-49	Urogenital	96	Not persistent	cluster	233	1159142	149	77.4	89.39	11428	126	39	170	238	734	153	133	63	2.001	9	1	100	100	100	100	penA Type II NonMosaic; A517G	A39T	Wild Type	Wild Type	Wild Type	Wild Type	Wild Type	Not detected	0.25	Less susceptible	<=4	Resistant	<=0.008	Susceptible	<=0.03	Susceptible	0.5	Susceptible	SRR8559756	PRJNA520805
	AUSMDU00011902	2017-03-03	F	40-49	Urogenital	93	Persistent	cluster	234	1427672	148	94.7	90.15	7359	109	39	170	156	188	71	65	231	2.002	42	100	100	10	2	100	penA Type II NonMosaic; A517G	A39T	Wild Type	Wild Type	Wild Type	Wild Type	Wild Type	Not detected	0.25	Less susceptible	<=4	Resistant	<=0.008	Susceptible	<=0.03	Susceptible	0.25	Susceptible	SRR8559755	PRJNA520805
	AUSMDU00011903	2017-03-02	M	30-39	Urogenital	26	Persistent	cluster	212	1152158	149	76.9	90.15	7359	109	39	170	156	188	71	65	231	2.002	42	100	100	10	2	100	penA Type II NonMosaic; A517G	A39T	Wild Type	Wild Type	Wild Type	Wild Type	Wild Type	Not detected	0.25	Less susceptible	<=4	Resistant	<=0.008	Susceptible	<=0.03	Susceptible	0.125	Susceptible	SRR8559758	PRJNA520805
	AUSMDU00011904	2017-03-06	M	40-49	Urogenital	96	Not persistent	cluster	244	1159104	149	77.4	89.67	11428	126	39	170	238	734	153	133	63	2.001	9	1	100	100	100	100	penA Type II NonMosaic; A517G	A39T	Wild Type	Wild Type	Wild Type	Wild Type	Wild Type	Not detected	0.25	Less susceptible	<=4	Resistant	<=0.008	Susceptible	<=0.03	Susceptible	0.5	Susceptible	SRR8559757	PRJNA520805
	AUSMDU00011905	2017-03-06	M	20-29	Rectal	38	Persistent	cluster	246	1004540	149	67.1	89.46	11428	126	39	170	238	734	153	133	63	2.001	9	1	100	100	100	100	penA Type II NonMosaic; A517G	A39T	Wild Type	Wild Type	Wild Type	Wild Type	Wild Type	Not detected	0.125	Less susceptible	<=4	Resistant	<=0.008	Susceptible	<=0.03	Susceptible	0.25	Susceptible	SRR8559760	PRJNA520805
	AUSMDU00011906	2017-03-06	M	20-29	Rectal	77	NA	cluster	191	880290	149	58.8	90.65	8143	59	39	170	78	146	154	65	436	2.002	40	100	100	7	3	100	penA Type II NonMosaic; A517G	A39T	Wild Type	Wild Type	S91F, D95A	S87R	Wild Type	Not detected	0.125	Less susceptible	<=4	Resistant	<=0.008	Susceptible	8	Resistant	0.25	Susceptible	SRR8559759	PRJNA520805
	AUSMDU00011907	2017-03-06	M	40-49	Rectal	146	Persistent	cluster	241	1145972	149	76.5	89.15	11864	126	39	785	238	148	153	133	439	2.001	9	1	100	100	1	100	penA Type II NonMosaic; A517G	A39T	Wild Type	Wild Type	Wild Type	Wild Type	Wild Type	Not detected	0.125	Less susceptible	<=4	Resistant	<=0.008	Susceptible	<=0.03	Susceptible	0.25	Susceptible	SRR8559762	PRJNA520805
	AUSMDU00011908	2017-03-06	M	30-39	Pharyngeal	147	NA	cluster	201	882362	149	58.9	90.62	8143	59	39	170	78	146	154	65	426	2.002	40	13	100	7	4	100	penA Type II NonMosaic; A517G	A39T	porB1a	Wild Type	S91F, D95A	D86N	Wild Type	Not detected	0.25	Less susceptible	<=4	Resistant	<=0.008	Susceptible	4	Resistant	0.25	Susceptible	SRR8559761	PRJNA520805
	AUSMDU00011909	2017-03-06	M	20-29	Pharyngeal	14	Persistent	cluster	226	797770	149	53.3	90.6	8122	59	142	67	156	188	153	65	299	22.001	50	3	100	100	1	100	penA Type XXII NonMosaic; A517G	Wild Type	A121S	Wild Type	Wild Type	Wild Type	Wild Type	Not detected	0.25	Less susceptible	<=4	Resistant	<=0.008	Susceptible	<=0.03	Susceptible	<=0.06	Susceptible	SRR8559753	PRJNA520805
	AUSMDU00011910	2017-03-06	M	30-39	Pharyngeal	148	NA	singleton	295	856488	149	57.2	90.2	-	435	39	170	111	148	153	764?	2843	43.002	122	8	100	7	6	100	penA Type 43 NonMosaic; A501V, A517G	A39T	G120K, A121D	Wild Type	S91F, D95A	Wild Type	Wild Type	Detected	1	Resistant	>8	Resistant	0.03	Susceptible	2	Resistant	<=0.06	Susceptible	SRR8559752	PRJNA520805
	AUSMDU00011911	2017-03-06	M	30-39	Pharyngeal	23	Not persistent	cluster	238	1225550	149	81.8	89.69	11981	109	112	170	111	148	153	65	934	5.002	1	21	1	1	3	100	penA Type V Nonmosaic; A517G, G543S	-35A Del	G120N, A121D	L421P	S91F, D95G	S87R	Wild Type	Not detected	1	Resistant	<=4	Resistant	0.03	Susceptible	8	Resistant	0.5	Susceptible	SRR8559963	PRJNA520805
	AUSMDU00011912	2017-03-06	M	20-29	Rectal	149	NA	singleton	230	960888	149	64.1	89.44	8143	59	39	170	78	146	154	65	426	2.002	40	13	100	7	4	100	penA Type II NonMosaic; A517G	A39T	porB1a	Wild Type	S91F, D95A	D86N	Wild Type	Detected	>2	Resistant	<=4	Resistant	<=0.008	Susceptible	4	Resistant	0.125	Susceptible	SRR8559964	PRJNA520805
	AUSMDU00011913	2017-03-06	M	50-59	Rectal	67	NA	cluster	213	1194764	149	79.8	89.18	11864	126	39	785	238	148	153	133	439	2.001	9	1	100	100	1	100	penA Type II NonMosaic; A517G	A39T	Wild Type	Wild Type	Wild Type	Wild Type	Wild Type	Not detected	0.25	Less susceptible	<=4	Resistant	<=0.008	Susceptible	<=0.03	Susceptible	0.25	Susceptible	SRR8559961	PRJNA520805
	AUSMDU00011914	2017-03-07	M	70-79	Rectal	150	NA	singleton	223	1201170	149	80.2	89.88	1584	59	39	67	156	150	153	65	432	14.001	1	1	1	100	2	100	penA Type XIV NonMosaic; A517G	-35A Del	Wild Type	L421P	Wild Type	Wild Type	Wild Type	Not detected	0.25	Less susceptible	<=4	Resistant	<=0.008	Susceptible	<=0.03	Susceptible	0.25	Susceptible	SRR8559962	PRJNA520805
	AUSMDU00011915	2017-03-07	M	30-39	Rectal	23	Not persistent	cluster	268	1299248	149	86.7	90.14	11981	109	112	170	111	148	153	65	934	5.002	1	21	1	1	3	100	penA Type V Nonmosaic; A517G, G543S	-35A Del	G120N, A121D	L421P	S91F, D95G	S87R	Wild Type	Not detected	1	Resistant	<=4	Resistant	0.016	Susceptible	8	Resistant	0.5	Susceptible	SRR8559967	PRJNA520805
	AUSMDU00011916	2017-03-07	M	30-39	Rectal	23	Not persistent	cluster	273	1058390	149	70.7	90.02	11981	109	112	170	111	148	153	65	934	5.002	1	21	1	1	3	100	penA Type V Nonmosaic; A517G, G543S	-35A Del	G120N, A121D	L421P	S91F, D95G	S87R	Wild Type	Not detected	1	Resistant	<=4	Resistant	0.03	Susceptible	8	Resistant	0.5	Susceptible	SRR8559968	PRJNA520805
	AUSMDU00011917	2017-03-07	M	20-29	Urogenital	14	Persistent	cluster	233	987920	149	65.9	90.99	8122	59	142	67	156	188	153	65	299	22.001	50	3	100	100	1	100	penA Type XXII NonMosaic; A517G	Wild Type	A121S	Wild Type	Wild Type	Wild Type	Wild Type	Not detected	0.25	Less susceptible	<=4	Resistant	<=0.008	Susceptible	<=0.03	Susceptible	<=0.06	Susceptible	SRR8559965	PRJNA520805
	AUSMDU00011918	2017-03-07	M	40-49	Urogenital	38	Persistent	cluster	250	1070214	149	71.4	89.42	11428	126	39	170	238	734	153	133	63	2.001	9	1	100	100	100	100	penA Type II NonMosaic; A517G	A39T	Wild Type	Wild Type	Wild Type	Wild Type	Wild Type	Not detected	0.125	Less susceptible	<=4	Resistant	<=0.008	Susceptible	<=0.03	Susceptible	0.25	Susceptible	SRR8559966	PRJNA520805
	AUSMDU00011919	2017-03-07	M	0-19	Urogenital	151	NA	singleton	236	852808	149	56.9	89.95	7363	59	39	67	78	148	153	65	1704	10.001	33	17	1	2	5	100	penA Type X Mosaic; N513Y	Wild Type	G120N, A121D	L421P	S91F, D95N	S87R, S88P	Wild Type	Not detected	1	Resistant	<=4	Resistant	0.03	Susceptible	16	Resistant	0.125	Susceptible	SRR8559955	PRJNA520805
	AUSMDU00011920	2017-03-08	M	30-39	Rectal	152	NA	singleton	245	1162594	149	77.6	90.55	7363	59	39	67	78	148	153	65	419	44.001	16	1	1	1	10	100	penA Type 44 NonMosaic; A501T, A517G	-35A Del	Wild Type	L421P	S91F, D95G	Wild Type	Wild Type	Not detected	0.25	Less susceptible	<=4	Resistant	0.016	Susceptible	4	Resistant	0.125	Susceptible	SRR8559956	PRJNA520805
	AUSMDU00011921	2017-03-08	M	20-29	Urogenital	33	Persistent	cluster	214	985526	149	65.8	90.32	7363	59	39	67	78	148	153	65	1127	92.001	16	1	1	1	10	100	penA Type 92 Mosaic; N513Y	-35A Del	Wild Type	L421P	S91F, D95G	Wild Type	Wild Type	Not detected	0.5	Less susceptible	<=4	Resistant	<=0.008	Susceptible	<=0.03	Susceptible	1	Resistant	SRR8559420	PRJNA520805
	AUSMDU00011922	2017-03-08	M	40-49	Urogenital	62	NA	cluster	213	1103086	149	73.6	89.6	11516	730	112	67	189	148	153	133	55	2.001	24	1	100	100	2	100	penA Type II NonMosaic; A517G	A39T	Wild Type	Wild Type	Wild Type	Wild Type	Wild Type	Not detected	0.125	Less susceptible	<=4	Resistant	<=0.008	Susceptible	<=0.03	Susceptible	0.125	Susceptible	SRR8559419	PRJNA520805
	AUSMDU00011923	2017-03-08	M	20-29	Pharyngeal	14	Persistent	cluster	232	1029902	149	68.8	91.05	8122	59	142	67	156	188	153	65	299	22.001	50	3	100	100	1	100	penA Type XXII NonMosaic; A517G	Wild Type	A121S	Wild Type	Wild Type	Wild Type	Wild Type	Not detected	0.25	Less susceptible	<=4	Resistant	<=0.008	Susceptible	<=0.03	Susceptible	<=0.06	Susceptible	SRR8559418	PRJNA520805
	AUSMDU00011924	2017-03-07	M	20-29	Urogenital	153	NA	cluster	234	1034522	149	69.1	88.46	7363	59	39	67	78	148	153	65	2537	2.002	89	100	100	7	26	100	penA Type II NonMosaic; A517G	A39T	Wild Type	Wild Type	S91F, D95A	S87N	Wild Type	Detected	>2	Resistant	>8	Resistant	<=0.008	Susceptible	8	Resistant	<=0.06	Susceptible	SRR8559874	PRJNA520805
	AUSMDU00011925	2017-03-07	M	20-29	Pharyngeal	153	NA	cluster	294	730044	149	48.7	88.47	7363	59	39	67	78	148	153	65	2537	2.002	89	100	100	7	26	100	penA Type II NonMosaic; A517G	A39T	Wild Type	Wild Type	S91F, D95A	S87N	Wild Type	Detected	>2	Resistant	>8	Resistant	<=0.008	Susceptible	8	Resistant	<=0.06	Susceptible	SRR8559415	PRJNA520805
	AUSMDU00011926	2017-03-06	F	20-29	Urogenital	33	Persistent	cluster	182	1262774	149	84.3	90.77	7363	59	39	67	78	148	153	65	1127	92.001	16	1	1	1	10	100	penA Type 92 Mosaic; N513Y	-35A Del	Wild Type	L421P	S91F, D95G	Wild Type	Wild Type	Not detected	0.5	Less susceptible	<=4	Resistant	0.016	Susceptible	4	Resistant	0.25	Susceptible	SRR8559414	PRJNA520805
	AUSMDU00011927	2017-03-09	M	20-29	Rectal	154	NA	singleton	228	1031448	149	68.9	90.22	13489	59	39	67	158	148	153	918	1225	13.001	19	3	1	1	9	100	penA Type XIII NonMosaic; A501V, A517G	-35A Del, G45D	A121S	L421P	S91F, D95G	D86N	Wild Type	Not detected	0.5	Less susceptible	<=4	Resistant	0.03	Susceptible	4	Resistant	0.25	Susceptible	SRR8559413	PRJNA520805
	AUSMDU00011928	2017-03-09	M	20-29	Rectal	33	Persistent	cluster	193	1242588	149	82.9	90.47	7363	59	39	67	78	148	153	65	1037	92.001	16	10	1	1	10	100	penA Type 92 Mosaic; N513Y	-35A Del	G120K, A121D	L421P	S91F, D95G	Wild Type	Wild Type	Not detected	0.5	Less susceptible	<=4	Resistant	0.03	Susceptible	8	Resistant	0.25	Susceptible	SRR8559412	PRJNA520805
	AUSMDU00011929	2017-03-09	M	20-29	Pharyngeal	77	NA	cluster	165	1087744	149	72.6	90.61	8143	59	39	170	78	146	154	65	436	2.002	40	100	100	7	3	100	penA Type II NonMosaic; A517G	A39T	Wild Type	Wild Type	S91F, D95A	S87R	Wild Type	Not detected	0.125	Less susceptible	<=4	Resistant	<=0.008	Susceptible	4	Resistant	0.125	Susceptible	SRR8559226	PRJNA520805
	AUSMDU00011930	2017-03-09	M	20-29	Urogenital	21	Not persistent	cluster	184	1091430	149	72.9	89.23	9363	126	39	67	238	148	153	133	63	2.001	9	1	100	100	100	100	penA Type II NonMosaic; A517G	A39T	Wild Type	Wild Type	Wild Type	Wild Type	Wild Type	Not detected	0.25	Less susceptible	<=4	Resistant	<=0.008	Susceptible	<=0.03	Susceptible	0.25	Susceptible	SRR8559193	PRJNA520805
	AUSMDU00011931	2017-03-09	M	30-39	Urogenital	155	NA	cluster	251	1062322	149	70.9	89.6	7363	59	39	67	78	148	153	65	933	44.001	16	10	1	1	45	100	penA Type 44 NonMosaic; A501T, A517G	-35A Del	G120K, A121D	L421P	S91F, D95G	S87I	Wild Type	Not detected	0.5	Less susceptible	<=4	Resistant	0.03	Susceptible	16	Resistant	0.125	Susceptible	SRR8559192	PRJNA520805
	AUSMDU00011932	2017-03-08	F	20-29	Urogenital	93	Persistent	cluster	232	1068612	149	71.3	90.3	7359	109	39	170	156	188	71	65	231	2.002	42	100	100	10	2	100	penA Type II NonMosaic; A517G	A39T	Wild Type	Wild Type	Wild Type	Wild Type	Wild Type	Not detected	0.125	Less susceptible	<=4	Resistant	<=0.008	Susceptible	<=0.03	Susceptible	0.125	Susceptible	SRR8559189	PRJNA520805
	AUSMDU00011933	2017-03-10	M	20-29	Rectal	11	Not persistent	cluster	216	842778	149	56.3	89.74	8143	59	39	170	78	146	154	65	426	2.002	40	13	100	7	4	100	penA Type II NonMosaic; A517G	A39T	porB1a	Wild Type	S91F, D95A	D86N	Wild Type	Detected	>2	Resistant	<=4	Resistant	<=0.008	Susceptible	4	Resistant	0.125	Susceptible	SRR8559188	PRJNA520805
	AUSMDU00011934	2017-03-10	F	30-39	Urogenital	60	NA	cluster	228	1056754	149	70.5	89.77	14413	126	39	170	78	146	153	65	2190	5.002	19	8	1	1	3	100	penA Type V Nonmosaic; A517G, G543S	-35A Del, G45D	G120K, A121D	L421P	S91F, D95G	S87R	Wild Type	Not detected	1	Resistant	<=4	Resistant	0.016	Susceptible	>16	Resistant	1	Resistant	SRR8559609	PRJNA520805
	AUSMDU00011935	2017-03-10	M	30-39	Rectal	1	Not persistent	cluster	254	1072396	149	71.6	88.62	9363	126	39	67	238	148	153	133	1034	2.02	39	11	100	100	100	100	penA Type II NonMosaic; A517G	Meningiditis-like promoter	G120K, A121N	Wild Type	Wild Type	Wild Type	Wild Type	Not detected	0.5	Less susceptible	<=4	Resistant	<=0.008	Susceptible	<=0.03	Susceptible	1	Resistant	SRR8559610	PRJNA520805
	AUSMDU00011936	2017-03-10	M	20-29	Pharyngeal	16	Not persistent	cluster	230	1068188	149	71.3	89.92	8143	59	39	170	78	146	154	65	426	2.002	40	13	100	7	4	100	penA Type II NonMosaic; A517G	A39T	porB1a	Wild Type	S91F, D95A	D86N	Wild Type	Detected	>2	Resistant	<=4	Resistant	<=0.008	Susceptible	4	Resistant	0.125	Susceptible	SRR8559607	PRJNA520805
	AUSMDU00011937	2017-03-10	M	20-29	Rectal	156	NA	singleton	221	1404672	149	93.8	90.68	7822	126	39	170	111	148	153	65	NEW	9.001	122	8	1	1	9	100	penA Type IX NonMosaic; A517G	A39T	G120K, A121D	L421P	S91F, D95G	D86N	Wild Type	Not detected	0.5	Less susceptible	<=4	Resistant	0.016	Susceptible	4	Resistant	0.125	Susceptible	SRR8559608	PRJNA520805
	AUSMDU00011938	2017-03-10	M	20-29	Urogenital	157	NA	singleton	239	1045774	149	69.8	90.42	10313	109	39	170	158	148	668	65	1055	18.001	59	100	1	7	3	100	penA Type XVIII NonMosaic; A501T, A517G, G543S	A39T	Wild Type	L421P	S91F, D95A	S87R	Wild Type	Not detected	0.5	Less susceptible	<=4	Resistant	0.016	Susceptible	16	Resistant	0.125	Susceptible	SRR8559605	PRJNA520805
	AUSMDU00011939	2017-03-08	F	20-29	Urogenital	60	NA	cluster	190	1138416	149	76	94.92	14413	126	39	170	78	146	153	65	2190	5.002	19	8	1	1	3	100	penA Type V Nonmosaic; A517G, G543S	-35A Del, G45D	G120K, A121D	L421P	S91F, D95G	S87R	Wild Type	Not detected	0.25	Less susceptible	0.5	Intermediate	<=0.008	Susceptible	<=0.03	Susceptible	0.25	Susceptible	SRR8559606	PRJNA520805
	AUSMDU00011940	2017-03-13	M	20-29	Urogenital	38	Persistent	cluster	199	1015972	149	67.8	89.37	11428	126	39	170	238	734	153	133	63	2.001	9	1	100	100	100	100	penA Type II NonMosaic; A517G	A39T	Wild Type	Wild Type	Wild Type	Wild Type	Wild Type	Not detected	0.25	Less susceptible	<=4	Resistant	<=0.008	Susceptible	<=0.03	Susceptible	0.25	Susceptible	SRR8559603	PRJNA520805
	AUSMDU00011941	2017-03-11	M	30-39	Urogenital	26	Persistent	cluster	209	1085996	149	72.5	90.53	7359	109	39	170	156	188	71	65	231	2.002	42	100	100	10	2	100	penA Type II NonMosaic; A517G	A39T	Wild Type	Wild Type	Wild Type	Wild Type	Wild Type	Not detected	0.125	Less susceptible	<=4	Resistant	<=0.008	Susceptible	<=0.03	Susceptible	0.125	Susceptible	SRR8559604	PRJNA520805
	AUSMDU00011942	2017-03-13	F	0-19	Urogenital	38	Persistent	cluster	238	1073602	149	71.7	89.3	11428	126	39	170	238	734	153	133	63	2.001	9	1	100	100	100	100	penA Type II NonMosaic; A517G	A39T	Wild Type	Wild Type	Wild Type	Wild Type	Wild Type	Not detected	0.25	Less susceptible	<=4	Resistant	<=0.008	Susceptible	<=0.03	Susceptible	0.25	Susceptible	SRR8559601	PRJNA520805
	AUSMDU00011943	2017-03-14	M	30-39	Urogenital	27	NA	cluster	195	1009458	149	67.4	89.59	9363	126	39	67	238	148	153	133	63	2.001	9	1	100	100	100	100	penA Type II NonMosaic; A517G	A39T	Wild Type	Wild Type	Wild Type	Wild Type	Wild Type	Not detected	0.25	Less susceptible	<=4	Resistant	<=0.008	Susceptible	<=0.03	Susceptible	0.25	Susceptible	SRR8559602	PRJNA520805
	AUSMDU00011944	2017-03-14	M	20-29	Urogenital	23	Not persistent	cluster	245	1216612	149	81.2	89.84	11981	109	112	170	111	148	153	65	934	5.002	1	21	1	1	3	100	penA Type V Nonmosaic; A517G, G543S	-35A Del	G120N, A121D	L421P	S91F, D95G	S87R	Wild Type	Not detected	1	Resistant	<=4	Resistant	0.016	Susceptible	8	Resistant	0.25	Susceptible	SRR8559244	PRJNA520805
	AUSMDU00011945	2017-03-14	M	20-29	Pharyngeal	158	NA	singleton	190	1206362	149	80.5	89.4	1580	126	39	67	111	148	153	133	2935	2.001	9	1	100	100	3	100	penA Type II NonMosaic; A517G	A39T	Wild Type	Wild Type	Wild Type	S87R	Wild Type	Not detected	0.25	Less susceptible	<=4	Resistant	<=0.008	Susceptible	<=0.03	Susceptible	0.125	Susceptible	SRR8559245	PRJNA520805
	AUSMDU00011946	2017-03-14	M	20-29	Rectal	33	Persistent	cluster	166	1146218	149	76.5	90.38	7363	59	39	67	78	148	153	65	1037	92.001	16	10	1	1	10	100	penA Type 92 Mosaic; N513Y	-35A Del	G120K, A121D	L421P	S91F, D95G	Wild Type	Wild Type	Not detected	0.5	Less susceptible	<=4	Resistant	0.06	Decreased susceptibility	16	Resistant	0.25	Susceptible	SRR8559246	PRJNA520805
	AUSMDU00011947	2017-03-14	M	20-29	Pharyngeal	23	Not persistent	cluster	235	1126604	149	75.2	90.23	11981	109	112	170	111	148	153	65	934	5.002	1	21	1	1	3	100	penA Type V Nonmosaic; A517G, G543S	-35A Del	G120N, A121D	L421P	S91F, D95G	S87R	Wild Type	Not detected	1	Resistant	<=4	Resistant	0.016	Susceptible	8	Resistant	0.25	Susceptible	SRR8559247	PRJNA520805
	AUSMDU00011948	2017-03-15	M	0-19	Urogenital	1	Not persistent	cluster	223	1320446	149	88.1	89.16	9363	126	39	67	238	148	153	133	1034	2.02	39	11	100	100	100	100	penA Type II NonMosaic; A517G	Meningiditis-like promoter	G120K, A121N	Wild Type	Wild Type	Wild Type	Wild Type	Not detected	0.5	Less susceptible	<=4	Resistant	<=0.008	Susceptible	<=0.03	Susceptible	1	Resistant	SRR8559240	PRJNA520805
	AUSMDU00011949	2017-03-15	M	20-29	Urogenital	23	Not persistent	cluster	243	1173732	149	78.4	89.89	11981	109	112	170	111	148	153	65	934	5.002	1	21	1	1	3	100	penA Type V Nonmosaic; A517G, G543S	-35A Del	G120N, A121D	L421P	S91F, D95G	S87R	Wild Type	Not detected	1	Resistant	<=4	Resistant	0.016	Susceptible	8	Resistant	0.5	Susceptible	SRR8559241	PRJNA520805
	AUSMDU00011950	2017-03-15	M	20-29	Pharyngeal	1	Not persistent	cluster	220	1224190	149	81.7	89.03	9363	126	39	67	238	148	153	133	1034	2.02	39	11	100	100	100	100	penA Type II NonMosaic; A517G	Meningiditis-like promoter	G120K, A121N	Wild Type	Wild Type	Wild Type	Wild Type	Not detected	0.5	Less susceptible	<=4	Resistant	0.016	Susceptible	<=0.03	Susceptible	1	Resistant	SRR8559242	PRJNA520805
	AUSMDU00011951	2017-03-11	M	20-29	Rectal	159	NA	cluster	202	1184216	149	79.1	89.94	-	59	39	67	158	148	153	~65	38	13.001	19	8	1	1	9	100	penA Type XIII NonMosaic; A501V, A517G	-35A Del, G45D	G120K, A121D	L421P	S91F, D95G	D86N	Wild Type	Not detected	1	Resistant	<=4	Resistant	0.06	Decreased susceptibility	8	Resistant	0.25	Susceptible	SRR8559243	PRJNA520805
	AUSMDU00011952	2017-03-12	M	30-39	Urogenital	23	Not persistent	cluster	256	1396424	149	93.2	90.05	11981	109	112	170	111	148	153	65	934	5.002	1	21	1	1	3	100	penA Type V Nonmosaic; A517G, G543S	-35A Del	G120N, A121D	L421P	S91F, D95G	S87R	Wild Type	Not detected	1	Resistant	<=4	Resistant	0.03	Susceptible	8	Resistant	0.5	Susceptible	SRR8559238	PRJNA520805
	AUSMDU00011953	2017-03-13	F	20-29	Urogenital	38	Persistent	cluster	202	1267420	149	84.6	89.58	11428	126	39	170	238	734	153	133	63	2.001	9	1	100	100	100	100	penA Type II NonMosaic; A517G	A39T	Wild Type	Wild Type	Wild Type	Wild Type	Wild Type	Not detected	0.25	Less susceptible	<=4	Resistant	<=0.008	Susceptible	<=0.03	Susceptible	0.25	Susceptible	SRR8559239	PRJNA520805
	AUSMDU00011954	2017-03-14	M	20-29	Rectal	23	Not persistent	cluster	227	1084278	149	72.4	90.07	11981	109	112	170	111	148	153	65	934	5.002	1	21	1	1	3	100	penA Type V Nonmosaic; A517G, G543S	-35A Del	G120N, A121D	L421P	S91F, D95G	S87R	Wild Type	Not detected	1	Resistant	<=4	Resistant	0.016	Susceptible	8	Resistant	0.25	Susceptible	SRR8559442	PRJNA520805
	AUSMDU00011955	2017-03-16	M	20-29	Urogenital	15	Persistent	cluster	189	1219140	149	81.4	90.49	1579	109	39	67	111	148	153	65	139	9.001	1	8	1	100	2	100	penA Type IX NonMosaic; A517G	-35A Del	G120K, A121D	L421P	Wild Type	Wild Type	Wild Type	Not detected	1	Resistant	<=4	Resistant	0.03	Susceptible	<=0.03	Susceptible	0.25	Susceptible	SRR8559441	PRJNA520805
	AUSMDU00011956	2017-03-16	M	40-49	Pharyngeal	1	Not persistent	cluster	238	1346822	149	89.9	89.42	9363	126	39	67	238	148	153	133	1034	2.02	39	11	100	100	100	100	penA Type II NonMosaic; A517G	Meningiditis-like promoter	G120K, A121N	Wild Type	Wild Type	Wild Type	Wild Type	Not detected	0.5	Less susceptible	<=4	Resistant	<=0.008	Susceptible	<=0.03	Susceptible	1	Resistant	SRR8559440	PRJNA520805
	AUSMDU00011957	2017-03-16	M	20-29	Rectal	11	Not persistent	cluster	225	1019934	149	68.1	90.03	8143	59	39	170	78	146	154	65	426	2.002	40	13	100	7	4	100	penA Type II NonMosaic; A517G	A39T	porB1a	Wild Type	S91F, D95A	D86N	Wild Type	Detected	>2	Resistant	<=4	Resistant	<=0.008	Susceptible	8	Resistant	0.25	Susceptible	SRR8559439	PRJNA520805
	AUSMDU00011958	2017-03-16	F	20-29	Urogenital	38	Persistent	cluster	208	1122240	149	74.9	89.63	11428	126	39	170	238	734	153	133	63	2.001	9	1	100	100	100	100	penA Type II NonMosaic; A517G	A39T	Wild Type	Wild Type	Wild Type	Wild Type	Wild Type	Not detected	0.25	Less susceptible	<=4	Resistant	<=0.008	Susceptible	<=0.03	Susceptible	0.25	Susceptible	SRR8559446	PRJNA520805
	AUSMDU00011959	2017-03-16	M	30-39	Rectal	23	Not persistent	cluster	273	1195730	149	79.8	89.95	11981	109	112	170	111	148	153	65	934	5.002	1	21	1	1	3	100	penA Type V Nonmosaic; A517G, G543S	-35A Del	G120N, A121D	L421P	S91F, D95G	S87R	Wild Type	Not detected	1	Resistant	<=4	Resistant	0.016	Susceptible	4	Resistant	0.5	Susceptible	SRR8559710	PRJNA520805
	AUSMDU00011960	2017-03-15	M	40-49	Pharyngeal	15	Persistent	cluster	194	1548124	149	103.3	90.4	1579	109	39	67	111	148	153	65	139	9.001	1	8	1	100	2	100	penA Type IX NonMosaic; A517G	-35A Del	G120K, A121D	L421P	Wild Type	Wild Type	Wild Type	Not detected	1	Resistant	<=4	Resistant	0.03	Susceptible	<=0.03	Susceptible	0.25	Susceptible	SRR8559444	PRJNA520805
	AUSMDU00011961	2017-03-15	M	30-39	Rectal	1	Not persistent	cluster	242	1338874	149	89.4	89.19	9363	126	39	67	238	148	153	133	1034	2.02	39	11	100	100	100	100	penA Type II NonMosaic; A517G	Meningiditis-like promoter	G120K, A121N	Wild Type	Wild Type	Wild Type	Wild Type	Not detected	0.5	Less susceptible	<=4	Resistant	0.016	Susceptible	<=0.03	Susceptible	1	Resistant	SRR8559443	PRJNA520805
	AUSMDU00011962	2017-03-16	M	40-49	Pharyngeal	14	Persistent	cluster	191	1351504	149	90.2	90.85	8122	59	142	67	156	188	153	65	299	22.001	50	3	100	100	1	100	penA Type XXII NonMosaic; A517G	Wild Type	A121S	Wild Type	Wild Type	Wild Type	Wild Type	Not detected	0.25	Less susceptible	<=4	Resistant	0.016	Susceptible	<=0.03	Susceptible	<=0.06	Susceptible	SRR8559438	PRJNA520805
	AUSMDU00011963	2017-03-17	M	20-29	Urogenital	23	Not persistent	cluster	243	1444446	149	96.4	90.02	11981	109	112	170	111	148	153	65	934	5.002	1	21	1	1	3	100	penA Type V Nonmosaic; A517G, G543S	-35A Del	G120N, A121D	L421P	S91F, D95G	S87R	Wild Type	Not detected	1	Resistant	<=4	Resistant	0.03	Susceptible	8	Resistant	0.5	Susceptible	SRR8559437	PRJNA520805
	AUSMDU00011964	2017-03-17	M	20-29	Pharyngeal	160	NA	singleton	187	1646042	149	109.9	90.29	7359	109	39	170	156	188	71	65	231	2.002	42	100	100	10	2	100	penA Type II NonMosaic; A517G	A39T	Wild Type	Wild Type	Wild Type	Wild Type	Wild Type	Not detected	0.125	Less susceptible	<=4	Resistant	<=0.008	Susceptible	<=0.03	Susceptible	0.125	Susceptible	SRR8559529	PRJNA520805
	AUSMDU00011965	2017-03-17	M	20-29	Rectal	1	Not persistent	cluster	207	1204914	149	80.4	88.99	9363	126	39	67	238	148	153	133	1034	2.02	39	11	100	100	100	100	penA Type II NonMosaic; A517G	Meningiditis-like promoter	G120K, A121N	Wild Type	Wild Type	Wild Type	Wild Type	Not detected	0.5	Less susceptible	<=4	Resistant	<=0.008	Susceptible	<=0.03	Susceptible	1	Resistant	SRR8559530	PRJNA520805
	AUSMDU00011966	2017-03-17	M	30-39	Urogenital	3	Not persistent	cluster	220	1359322	149	90.7	88.88	9363	126	39	67	238	148	153	133	NEW	2.02	39	3	100	100	100	100	penA Type II NonMosaic; A517G	Meningiditis-like promoter	A121S	Wild Type	Wild Type	Wild Type	Wild Type	Not detected	0.25	Less susceptible	<=4	Resistant	<=0.008	Susceptible	<=0.03	Susceptible	0.5	Susceptible	SRR8559527	PRJNA520805
	AUSMDU00011967	2017-03-16	M	40-49	Urogenital	161	NA	singleton	237	1194224	148	79.2	88.02	13915	59	39	67	78	188	154	133	1608	2.002	10	14	100	100	7	100	penA Type II NonMosaic; A517G	A39T	porB1a	Wild Type	Wild Type	Wild Type	Wild Type	Detected	2	Resistant	>8	Resistant	<=0.008	Susceptible	<=0.03	Susceptible	<=0.06	Susceptible	SRR8559528	PRJNA520805
	AUSMDU00011968	2017-03-19	M	30-39	Urogenital	76	NA	cluster	176	1494668	149	99.8	89.4	9363	126	39	67	238	148	153	133	63	2.001	9	1	100	100	100	100	penA Type II NonMosaic; A517G	A39T	Wild Type	Wild Type	Wild Type	Wild Type	Wild Type	Not detected	0.25	Less susceptible	<=4	Resistant	<=0.008	Susceptible	<=0.03	Susceptible	0.25	Susceptible	SRR8559525	PRJNA520805
	AUSMDU00011969	2017-03-17	M	20-29	Urogenital	64	NA	pair	216	1383456	149	92.4	90.35	8155	109	39	67	156	188	71	65	NEW	2.002	16	100	100	10	2	100	penA Type II NonMosaic; A517G	-35A Del	Wild Type	Wild Type	Wild Type	Wild Type	Wild Type	Not detected	0.125	Less susceptible	<=4	Resistant	<=0.008	Susceptible	<=0.03	Susceptible	0.25	Susceptible	SRR8559526	PRJNA520805
	AUSMDU00011970	2017-03-16	M	30-39	Urogenital	162	NA	cluster	187	1399348	149	93.4	89.28	11428	126	39	170	238	734	153	133	63	2.001	9	1	100	100	100	100	penA Type II NonMosaic; A517G	A39T	Wild Type	Wild Type	Wild Type	Wild Type	Wild Type	Not detected	0.25	Less susceptible	<=4	Resistant	<=0.008	Susceptible	<=0.03	Susceptible	0.25	Susceptible	SRR8559523	PRJNA520805
	AUSMDU00011971	2017-03-18	M	40-49	Urogenital	39	NA	cluster	242	1464960	149	97.8	90	7827	59	39	67	158	148	153	65	3082	14.001	19	8	1	100	9	100	penA Type XIV NonMosaic; A517G	-35A Del, G45D	G120K, A121D	L421P	Wild Type	D86N	Wild Type	Not detected	1	Resistant	<=4	Resistant	0.03	Susceptible	<=0.03	Susceptible	0.25	Susceptible	SRR8559524	PRJNA520805
	AUSMDU00011972	2017-03-15	M	0-19	Urogenital	163	NA	cluster	216	1359058	149	90.7	90.54	7359	109	39	170	156	188	71	65	231	2.002	42	100	100	10	2	100	penA Type II NonMosaic; A517G	A39T	Wild Type	Wild Type	Wild Type	Wild Type	Wild Type	Not detected	0.125	Less susceptible	<=4	Resistant	<=0.008	Susceptible	<=0.03	Susceptible	0.125	Susceptible	SRR8559531	PRJNA520805
	AUSMDU00011973	2017-03-14	F	20-29	Urogenital	33	Persistent	cluster	185	1127646	149	75.3	90.38	7363	59	39	67	78	148	153	65	1127	92.001	16	1	1	1	10	100	penA Type 92 Mosaic; N513Y	-35A Del	Wild Type	L421P	S91F, D95G	Wild Type	Wild Type	Not detected	0.5	Less susceptible	<=4	Resistant	0.03	Susceptible	8	Resistant	0.25	Susceptible	SRR8559532	PRJNA520805
	AUSMDU00011974	2017-03-14	M	30-39	Urogenital	15	Persistent	cluster	181	1280058	149	85.5	90.48	1579	109	39	67	111	148	153	65	139	9.001	1	8	1	100	2	100	penA Type IX NonMosaic; A517G	-35A Del	G120K, A121D	L421P	Wild Type	Wild Type	Wild Type	Not detected	1	Resistant	<=4	Resistant	0.03	Susceptible	<=0.03	Susceptible	0.5	Susceptible	SRR8559256	PRJNA520805
	AUSMDU00011975	2017-03-15	M	40-49	Urogenital	38	Persistent	cluster	189	1139502	149	76.1	89.24	11428	126	39	170	238	734	153	133	63	2.001	9	1	100	100	100	100	penA Type II NonMosaic; A517G	A39T	Wild Type	Wild Type	Wild Type	Wild Type	Wild Type	Not detected	0.25	Less susceptible	<=4	Resistant	<=0.008	Susceptible	<=0.03	Susceptible	0.25	Susceptible	SRR8559325	PRJNA520805
	AUSMDU00011976	2017-03-16	F	0-19	Urogenital	164	NA	cluster	235	1529018	149	102.1	90.5	7359	109	39	170	156	188	71	65	231	2.002	42	100	100	10	2	100	penA Type II NonMosaic; A517G	A39T	Wild Type	Wild Type	Wild Type	Wild Type	Wild Type	Not detected	0.125	Less susceptible	<=4	Resistant	<=0.008	Susceptible	<=0.03	Susceptible	0.125	Susceptible	SRR8559789	PRJNA520805
	AUSMDU00011977	2017-03-15	M	30-39	Urogenital	35	NA	cluster	209	1455706	149	97.2	89.83	8156	59	39	67	111	150	153	65	1026	2.001	1	1	1	100	2	2	penA Type II NonMosaic; A517G	-35A Del	Wild Type	L421P	Wild Type	Wild Type	C2611T	Not detected	0.25	Less susceptible	0.5	Intermediate	<=0.008	Susceptible	<=0.03	Susceptible	0.25	Susceptible	SRR8559788	PRJNA520805
	AUSMDU00011979	2017-03-17	M	20-29	Urogenital	165	NA	singleton	262	885180	149	59.1	89.97	1596	59	39	67	78	148	71	65	307	15.001	3	1	100	100	2	100	penA Type XV NonMosaic	Wild Type	Wild Type	Wild Type	Wild Type	Wild Type	Wild Type	Not detected	0.016	Susceptible	<=4	Resistant	<=0.008	Susceptible	<=0.03	Susceptible	0.125	Susceptible	SRR8559782	PRJNA520805
	AUSMDU00011980	2017-03-17	F	50-59	Urogenital	147	NA	cluster	207	1252650	149	83.6	90.67	8143	59	39	170	78	146	154	65	426	2.002	40	13	100	7	4	100	penA Type II NonMosaic; A517G	A39T	porB1a	Wild Type	S91F, D95A	D86N	Wild Type	Not detected	0.25	Less susceptible	<=4	Resistant	<=0.008	Susceptible	4	Resistant	0.25	Susceptible	SRR8559785	PRJNA520805
	AUSMDU00011981	2017-03-20	M	30-39	Urogenital	67	NA	cluster	205	1085184	149	72.4	89.37	11864	126	39	785	238	148	153	133	439	2.001	9	1	100	100	1	100	penA Type II NonMosaic; A517G	A39T	Wild Type	Wild Type	Wild Type	Wild Type	Wild Type	Not detected	0.125	Less susceptible	<=4	Resistant	<=0.008	Susceptible	<=0.03	Susceptible	0.25	Susceptible	SRR8559784	PRJNA520805
	AUSMDU00011982	2017-03-20	M	20-29	Rectal	166	NA	pair	214	1129102	149	75.4	89.9	8156	59	39	67	111	150	153	65	442	2.001	1	1	1	100	2	100	penA Type II NonMosaic; A517G	-35A Del	Wild Type	L421P	Wild Type	Wild Type	Wild Type	Not detected	0.25	Less susceptible	<=4	Resistant	<=0.008	Susceptible	<=0.03	Susceptible	0.25	Susceptible	SRR8559347	PRJNA520805
	AUSMDU00011983	2017-03-20	M	30-39	Rectal	96	Not persistent	cluster	216	1247218	149	83.3	89.07	11428	126	39	170	238	734	153	133	NEW	2.001	9	1	100	100	100	-	penA Type II NonMosaic; A517G	A39T	Wild Type	Wild Type	Wild Type	Wild Type		Not detected	0.25	Less susceptible	<=4	Resistant	<=0.008	Susceptible	<=0.03	Susceptible	0.5	Susceptible	SRR8559344	PRJNA520805
	AUSMDU00011984	2017-03-20	M	0-19	Urogenital	1	Not persistent	cluster	198	1635700	149	109.2	89.23	9363	126	39	67	238	148	153	133	1034	2.02	39	11	100	100	100	100	penA Type II NonMosaic; A517G	Meningiditis-like promoter	G120K, A121N	Wild Type	Wild Type	Wild Type	Wild Type	Not detected	0.25	Less susceptible	<=4	Resistant	<=0.008	Susceptible	<=0.03	Susceptible	1	Resistant	SRR8559327	PRJNA520805
	AUSMDU00011985	2017-03-20	M	30-39	Pharyngeal	14	Persistent	cluster	224	1847428	148	122.5	90.68	8122	59	142	67	156	188	153	65	299	22.001	50	3	100	100	1	100	penA Type XXII NonMosaic; A517G	Wild Type	A121S	Wild Type	Wild Type	Wild Type	Wild Type	Not detected	0.125	Less susceptible	<=4	Resistant	<=0.008	Susceptible	<=0.03	Susceptible	<=0.06	Susceptible	SRR8559328	PRJNA520805
	AUSMDU00011986	2017-03-20	M	40-49	Urogenital	77	NA	cluster	185	1205626	149	80.5	90.69	8143	59	39	170	78	146	154	65	436	2.002	40	100	100	7	3	100	penA Type II NonMosaic; A517G	A39T	Wild Type	Wild Type	S91F, D95A	S87R	Wild Type	Not detected	0.125	Less susceptible	<=4	Resistant	<=0.008	Susceptible	8	Resistant	0.25	Susceptible	SRR8559631	PRJNA520805
	AUSMDU00011987	2017-03-20	M	20-29	Pharyngeal	167	NA	singleton	227	1576412	149	105.2	89.56	9362	126	39	67	238	147	153	133	1031	2.001	1	1	100	7	3	100	penA Type II NonMosaic; A517G	-35A Del	Wild Type	Wild Type	S91F, D95A	S87R	Wild Type	Not detected	0.25	Less susceptible	<=4	Resistant	<=0.008	Susceptible	8	Resistant	0.5	Susceptible	SRR8559754	PRJNA520805
	AUSMDU00011988	2017-03-17	M	60-69	Urogenital	97	NA	pair	191	1292286	149	86.3	89.37	7363	59	39	67	78	148	153	65	348	10.001	33	8	1	2	5	100	penA Type X Mosaic; N513Y	Wild Type	G120K, A121D	L421P	S91F, D95N	S87R, S88P	Wild Type	Not detected	2	Resistant	<=4	Resistant	0.06	Decreased susceptibility	>16	Resistant	0.25	Susceptible	SRR8559331	PRJNA520805
	AUSMDU00011989	2017-03-20	M	30-39	Rectal	3	Not persistent	cluster	225	1364292	149	91.1	88.9	9363	126	39	67	238	148	153	133	NEW	2.02	39	3	100	100	100	100	penA Type II NonMosaic; A517G	Meningiditis-like promoter	A121S	Wild Type	Wild Type	Wild Type	Wild Type	Not detected	0.25	Less susceptible	<=4	Resistant	<=0.008	Susceptible	<=0.03	Susceptible	1	Resistant	SRR8559332	PRJNA520805
	AUSMDU00011990	2017-03-20	F	20-29	Pharyngeal	20	NA	cluster	195	1251218	149	83.5	89.1	9363	126	39	67	238	148	153	133	63	2.001	9	1	100	100	100	100	penA Type II NonMosaic; A517G	A39T	Wild Type	Wild Type	Wild Type	Wild Type	Wild Type	Not detected	0.25	Less susceptible	<=4	Resistant	<=0.008	Susceptible	<=0.03	Susceptible	0.25	Susceptible	SRR8559333	PRJNA520805
	AUSMDU00011991	2017-03-20	F	20-29	Urogenital	168	NA	singleton	228	1209696	148	80.2	88.46	8776	59	39	67	157	148	71	133	732	19.001	124	3	100	1	20	100	penA Type XIX NonMosaic; A517G	A39T	A121S	Wild Type	S91F, D95G	S87N	Wild Type	Detected	2	Resistant	<=4	Resistant	<=0.008	Susceptible	8	Resistant	<=0.06	Susceptible	SRR8559334	PRJNA520805
	AUSMDU00011992	2017-03-20	F	40-49	Urogenital	26	Persistent	cluster	217	995444	149	66.5	90.51	7359	109	39	170	156	188	71	65	231	2.002	42	100	100	10	2	100	penA Type II NonMosaic; A517G	A39T	Wild Type	Wild Type	Wild Type	Wild Type	Wild Type	Not detected	0.125	Less susceptible	<=4	Resistant	<=0.008	Susceptible	<=0.03	Susceptible	0.125	Susceptible	SRR8559779	PRJNA520805
	AUSMDU00011993	2017-03-21	F	0-19	Pharyngeal	1	Not persistent	cluster	221	1139622	149	76.1	89.12	9363	126	39	67	238	148	153	133	1034	2.02	39	11	100	100	100	100	penA Type II NonMosaic; A517G	Meningiditis-like promoter	G120K, A121N	Wild Type	Wild Type	Wild Type	Wild Type	Not detected	0.25	Less susceptible	<=4	Resistant	<=0.008	Susceptible	<=0.03	Susceptible	1	Resistant	SRR8559780	PRJNA520805
	AUSMDU00011994	2017-03-21	M	20-29	Urogenital	33	Persistent	cluster	192	1043830	149	69.7	90.77	7363	59	39	67	78	148	153	65	1037	92.001	16	10	1	1	10	100	penA Type 92 Mosaic; N513Y	-35A Del	G120K, A121D	L421P	S91F, D95G	Wild Type	Wild Type	Not detected	0.5	Less susceptible	<=4	Resistant	0.016	Susceptible	8	Resistant	0.25	Susceptible	SRR8559853	PRJNA520805
	AUSMDU00011995	2017-03-21	M	30-39	Urogenital	169	NA	singleton	221	1018854	149	68	90.05	13956	59	39	67	78	150	153	65	1295	2.002	1	1	100	100	2	100	penA Type II NonMosaic; A517G	-35A Del	Wild Type	Wild Type	Wild Type	Wild Type	Wild Type	Not detected	0.25	Less susceptible	<=4	Resistant	<=0.008	Susceptible	<=0.03	Susceptible	0.25	Susceptible	SRR8559852	PRJNA520805
	AUSMDU00011996	2017-03-21	M	50-59	Pharyngeal	23	Not persistent	cluster	244	1621998	148	107.6	89.92	11981	109	112	170	111	148	153	65	934	5.002	1	21	1	1	3	100	penA Type V Nonmosaic; A517G, G543S	-35A Del	G120N, A121D	L421P	S91F, D95G	S87R	Wild Type	Not detected	1	Resistant	<=4	Resistant	0.016	Susceptible	8	Resistant	0.5	Susceptible	SRR8559851	PRJNA520805
	AUSMDU00011997	2017-03-21	M	20-29	Pharyngeal	14	Persistent	cluster	228	1082678	149	72.3	90.7	8122	59	142	67	156	188	153	65	299	22.001	50	3	100	100	1	100	penA Type XXII NonMosaic; A517G	Wild Type	A121S	Wild Type	Wild Type	Wild Type	Wild Type	Not detected	0.25	Less susceptible	<=4	Resistant	<=0.008	Susceptible	<=0.03	Susceptible	0.125	Susceptible	SRR8559850	PRJNA520805
	AUSMDU00011998	2017-03-21	M	30-39	Pharyngeal	35	NA	cluster	203	1140604	149	76.1	90.26	8156	59	39	67	111	150	153	65	1026	2.001	1	1	1	100	2	2	penA Type II NonMosaic; A517G	-35A Del	Wild Type	L421P	Wild Type	Wild Type	C2611T	Not detected	0.25	Less susceptible	<=4	Resistant	<=0.008	Susceptible	<=0.03	Susceptible	1	Resistant	SRR8559849	PRJNA520805
	AUSMDU00011999	2017-03-21	M	20-29	Rectal	77	NA	cluster	204	938482	149	62.6	91.04	8143	59	39	170	78	146	154	65	436	2.002	40	100	100	7	3	100	penA Type II NonMosaic; A517G	A39T	Wild Type	Wild Type	S91F, D95A	S87R	Wild Type	Not detected	0.25	Less susceptible	<=4	Resistant	<=0.008	Susceptible	8	Resistant	0.25	Susceptible	SRR8559848	PRJNA520805
	AUSMDU00012000	2017-03-21	M	40-49	Pharyngeal	3	Not persistent	cluster	224	1271686	149	84.9	88.93	9363	126	39	67	238	148	153	133	NEW	2.02	39	3	100	100	100	100	penA Type II NonMosaic; A517G	Meningiditis-like promoter	A121S	Wild Type	Wild Type	Wild Type	Wild Type	Not detected	0.25	Less susceptible	<=4	Resistant	<=0.008	Susceptible	<=0.03	Susceptible	1	Resistant	SRR8559847	PRJNA520805
	AUSMDU00012001	2017-03-21	M	20-29	Urogenital	170	NA	pair	194	1159982	149	77.4	90.66	11975	59	39	762	111	188	71	223	2524	22.001	263	100	100	100	7	100	penA Type XXII NonMosaic; A517G	Wild Type	Wild Type	Wild Type	Wild Type	Wild Type	Wild Type	Not detected	0.06	Less susceptible	<=4	Resistant	<=0.008	Susceptible	<=0.03	Susceptible	<=0.06	Susceptible	SRR8559846	PRJNA520805
	AUSMDU00012002	2017-03-21	M	20-29	Urogenital	77	NA	cluster	180	1221136	148	81	91.08	8143	59	39	170	78	146	154	65	436	2.002	40	100	100	7	3	100	penA Type II NonMosaic; A517G	A39T	Wild Type	Wild Type	S91F, D95A	S87R	Wild Type	Not detected	0.125	Less susceptible	<=4	Resistant	<=0.008	Susceptible	8	Resistant	0.25	Susceptible	SRR8559845	PRJNA520805
	AUSMDU00012003	2017-03-21	M	20-29	Pharyngeal	15	Persistent	cluster	194	1222476	148	81.1	90.53	1579	109	39	67	111	148	153	65	139	9.001	1	8	1	100	2	100	penA Type IX NonMosaic; A517G	-35A Del	G120K, A121D	L421P	Wild Type	Wild Type	Wild Type	Not detected	1	Resistant	<=4	Resistant	0.016	Susceptible	<=0.03	Susceptible	0.5	Susceptible	SRR8559844	PRJNA520805
	AUSMDU00012004	2017-03-24	M	50-59	Rectal	171	NA	singleton	204	1094578	149	73.1	91.16	8143	59	39	170	78	146	154	65	426	2.002	40	13	100	7	4	100	penA Type II NonMosaic; A517G	A39T	porB1a	Wild Type	S91F, D95A	D86N	Wild Type	Not detected	0.25	Less susceptible	<=4	Resistant	<=0.008	Susceptible	4	Resistant	0.25	Susceptible	SRR8559636	PRJNA520805
	AUSMDU00012005	2017-03-24	M	40-49	Rectal	3	Not persistent	cluster	227	1222928	149	81.6	89.22	9363	126	39	67	238	148	153	133	NEW	2.02	39	3	100	100	100	100	penA Type II NonMosaic; A517G	Meningiditis-like promoter	A121S	Wild Type	Wild Type	Wild Type	Wild Type	Not detected	0.25	Less susceptible	<=4	Resistant	<=0.008	Susceptible	<=0.03	Susceptible	1	Resistant	SRR8559637	PRJNA520805
	AUSMDU00012006	2017-03-22	M	30-39	Urogenital	92	NA	cluster	217	1173404	149	78.3	91.29	8143	59	39	170	78	146	154	65	436	2.002	40	100	100	7	3	100	penA Type II NonMosaic; A517G	A39T	Wild Type	Wild Type	S91F, D95A	S87R	Wild Type	Not detected	0.125	Less susceptible	<=4	Resistant	<=0.008	Susceptible	8	Resistant	0.25	Susceptible	SRR8559634	PRJNA520805
	AUSMDU00012007	2017-03-22	M	30-39	Rectal	1	Not persistent	cluster	208	1059362	149	70.7	89.42	9363	126	39	67	238	148	153	133	1034	2.02	39	11	100	100	100	100	penA Type II NonMosaic; A517G	Meningiditis-like promoter	G120K, A121N	Wild Type	Wild Type	Wild Type	Wild Type	Not detected	0.5	Less susceptible	<=4	Resistant	<=0.008	Susceptible	<=0.03	Susceptible	1	Resistant	SRR8559635	PRJNA520805
	AUSMDU00012008	2017-03-22	M	40-49	Urogenital	15	Persistent	cluster	206	1197812	149	80	90.67	1579	109	39	67	111	148	153	65	139	9.001	1	8	1	100	2	100	penA Type IX NonMosaic; A517G	-35A Del	G120K, A121D	L421P	Wild Type	Wild Type	Wild Type	Not detected	1	Resistant	<=4	Resistant	0.016	Susceptible	<=0.03	Susceptible	0.5	Susceptible	SRR8559640	PRJNA520805
	AUSMDU00012009	2017-03-22	M	20-29	Urogenital	14	Persistent	cluster	233	1015372	149	67.8	91.11	8122	59	142	67	156	188	153	65	299	22.001	50	3	100	100	1	100	penA Type XXII NonMosaic; A517G	Wild Type	A121S	Wild Type	Wild Type	Wild Type	Wild Type	Not detected	0.25	Less susceptible	<=4	Resistant	<=0.008	Susceptible	<=0.03	Susceptible	0.125	Susceptible	SRR8559641	PRJNA520805
	AUSMDU00012010	2017-03-23	M	20-29	Rectal	172	NA	singleton	250	1256356	149	83.9	89.94	8156	59	39	67	111	150	153	65	832	63.001	1	100	1	100	2	100	penA Type 63 Mosaic	-35A Del	Wild Type	L421P	Wild Type	Wild Type	Wild Type	Not detected	0.25	Less susceptible	<=4	Resistant	<=0.008	Susceptible	0.06	Less susceptible	0.125	Susceptible	SRR8559638	PRJNA520805
	AUSMDU00012011	2017-03-20	M	20-29	Rectal	173	NA	singleton	231	1090702	148	72.3	87.64	7363	59	39	67	78	148	153	65	2537	2.002	89	100	100	7	26	100	penA Type II NonMosaic; A517G	A39T	Wild Type	Wild Type	S91F, D95A	S87N	Wild Type	Detected	2	Resistant	>8	Resistant	<=0.008	Susceptible	8	Resistant	0.125	Susceptible	SRR8559639	PRJNA520805
	AUSMDU00012012	2017-03-20	F	20-29	Urogenital	76	NA	cluster	186	1259488	149	84.1	89.74	9363	126	39	67	238	148	153	133	63	2.001	9	1	100	100	100	100	penA Type II NonMosaic; A517G	A39T	Wild Type	Wild Type	Wild Type	Wild Type	Wild Type	Not detected	0.125	Less susceptible	<=4	Resistant	<=0.008	Susceptible	<=0.03	Susceptible	0.25	Susceptible	SRR8559632	PRJNA520805
	AUSMDU00012013	2017-03-22	M	20-29	Urogenital	14	Persistent	cluster	222	927342	149	61.9	90.62	8122	59	142	67	156	188	153	65	299	22.001	50	3	100	100	1	100	penA Type XXII NonMosaic; A517G	Wild Type	A121S	Wild Type	Wild Type	Wild Type	Wild Type	Not detected	0.25	Less susceptible	<=4	Resistant	<=0.008	Susceptible	<=0.03	Susceptible	0.125	Susceptible	SRR8559633	PRJNA520805
	AUSMDU00012014	2017-03-23	F	30-39	Other	33	Persistent	cluster	190	1192446	149	79.6	90.84	7363	59	39	67	78	148	153	65	1127	92.001	16	1	1	1	10	100	penA Type 92 Mosaic; N513Y	-35A Del	Wild Type	L421P	S91F, D95G	Wild Type	Wild Type	Not detected	0.25	Less susceptible	<=4	Resistant	0.016	Susceptible	8	Resistant	0.25	Susceptible	SRR8559215	PRJNA520805
	AUSMDU00012015	2017-03-24	M	20-29	Rectal	69	NA	cluster	230	1123548	149	75	89.37	9363	126	39	67	238	148	153	133	NEW	2.02	39	3	100	100	100	100	penA Type II NonMosaic; A517G	Meningiditis-like promoter	A121S	Wild Type	Wild Type	Wild Type	Wild Type	Not detected	0.25	Less susceptible	<=4	Resistant	<=0.008	Susceptible	<=0.03	Susceptible	1	Resistant	SRR8559214	PRJNA520805
	AUSMDU00012016	2017-03-24	M	20-29	Rectal	67	NA	cluster	236	1112198	149	74.2	89.29	11864	126	39	785	238	148	153	133	439	2.001	9	1	100	100	1	100	penA Type II NonMosaic; A517G	A39T	Wild Type	Wild Type	Wild Type	Wild Type	Wild Type	Not detected	0.125	Less susceptible	<=4	Resistant	<=0.008	Susceptible	<=0.03	Susceptible	0.5	Susceptible	SRR8559217	PRJNA520805
	AUSMDU00012017	2017-03-24	M	0-19	Rectal	15	Persistent	cluster	197	1203948	149	80.4	90.47	1579	109	39	67	111	148	153	65	139	9.001	1	8	1	100	2	100	penA Type IX NonMosaic; A517G	-35A Del	G120K, A121D	L421P	Wild Type	Wild Type	Wild Type	Not detected	1	Resistant	<=4	Resistant	0.016	Susceptible	<=0.03	Susceptible	0.5	Susceptible	SRR8559216	PRJNA520805
	AUSMDU00012018	2017-03-22	M	0-19	Urogenital	174	NA	singleton	187	1529674	148	101.4	88.69	9363	126	39	67	238	148	153	133	168	2.001	39	11	100	7	4	100	penA Type II NonMosaic; A517G	Meningiditis-like promoter	G120K, A121N	Wild Type	S91F, D95A	D86N	Wild Type	Not detected	0.25	Less susceptible	<=4	Resistant	<=0.008	Susceptible	2	Resistant	<=0.06	Susceptible	SRR8559219	PRJNA520805
	AUSMDU00012019	2017-03-21	M	40-49	Urogenital	38	Persistent	cluster	224	1261446	148	83.6	89.49	11428	126	39	170	238	734	153	133	63	2.001	9	1	100	100	100	100	penA Type II NonMosaic; A517G	A39T	Wild Type	Wild Type	Wild Type	Wild Type	Wild Type	Not detected	0.25	Less susceptible	<=4	Resistant	<=0.008	Susceptible	<=0.03	Susceptible	0.25	Susceptible	SRR8559218	PRJNA520805
	AUSMDU00012087	2017-03-23	M	50-59	Rectal	23	Not persistent	cluster	254	1151178	148	76.3	90.65	11981	109	112	170	111	148	153	65	934	5.002	1	21	1	1	3	100	penA Type V Nonmosaic; A517G, G543S	-35A Del	G120N, A121D	L421P	S91F, D95G	S87R	Wild Type	Not detected	1	Resistant	<=4	Resistant	0.016	Susceptible	8	Resistant	0.5	Susceptible	SRR8559221	PRJNA520805
	AUSMDU00012088	2017-03-23	M	30-39	Urogenital	1	Not persistent	cluster	241	888646	149	59.3	90.14	9363	126	39	67	238	148	153	133	1034	2.02	39	11	100	100	100	100	penA Type II NonMosaic; A517G	Meningiditis-like promoter	G120K, A121N	Wild Type	Wild Type	Wild Type	Wild Type	Not detected	0.5	Less susceptible	<=4	Resistant	<=0.008	Susceptible	<=0.03	Susceptible	1	Resistant	SRR8559220	PRJNA520805
	AUSMDU00012089	2017-03-22	M	20-29	Rectal	175	NA	singleton	253	750252	149	50.1	90.63	8156	59	39	67	111	150	153	65	832	63.001	1	100	1	100	2	100	penA Type 63 Mosaic	-35A Del	Wild Type	L421P	Wild Type	Wild Type	Wild Type	Not detected	0.25	Less susceptible	<=4	Resistant	<=0.008	Susceptible	<=0.03	Susceptible	0.25	Susceptible	SRR8559213	PRJNA520805
	AUSMDU00012090	2017-03-25	M	20-29	Urogenital	86	NA	cluster	198	940292	149	62.8	91.43	7359	109	39	170	156	188	71	65	231	2.002	42	100	100	10	2	100	penA Type II NonMosaic; A517G	A39T	Wild Type	Wild Type	Wild Type	Wild Type	Wild Type	Not detected	0.125	Less susceptible	<=4	Resistant	<=0.008	Susceptible	<=0.03	Susceptible	0.5	Susceptible	SRR8559212	PRJNA520805
	AUSMDU00012091	2017-03-24	M	20-29	Urogenital	176	NA	singleton	231	501608	149	33.5	89.76	9363	126	39	67	238	148	153	133	63	2.001	9	1	100	100	100	100	penA Type II NonMosaic; A517G	A39T	Wild Type	Wild Type	Wild Type	Wild Type	Wild Type	Not detected	0.25	Less susceptible	<=4	Resistant	0.016	Susceptible	<=0.03	Susceptible	0.5	Susceptible	SRR8559409	PRJNA520805
	AUSMDU00012092	2017-03-27	M	30-39	Urogenital	23	Not persistent	cluster	265	807574	149	53.9	91.29	11981	109	112	170	111	148	153	65	934	5.002	1	21	1	1	3	100	penA Type V Nonmosaic; A517G, G543S	-35A Del	G120N, A121D	L421P	S91F, D95G	S87R	Wild Type	Not detected	1	Resistant	<=4	Resistant	<=0.008	Susceptible	8	Resistant	1	Resistant	SRR8559410	PRJNA520805
	AUSMDU00012093	2017-03-27	M	20-29	Rectal	1	Not persistent	cluster	243	851786	149	56.9	90.11	9363	126	39	67	238	148	153	133	1034	2.02	39	11	100	100	100	100	penA Type II NonMosaic; A517G	Meningiditis-like promoter	G120K, A121N	Wild Type	Wild Type	Wild Type	Wild Type	Not detected	0.5	Less susceptible	<=4	Resistant	<=0.008	Susceptible	<=0.03	Susceptible	1	Resistant	SRR8559950	PRJNA520805
	AUSMDU00012094	2017-03-27	M	20-29	Urogenital	2	NA	cluster	245	940978	148	62.4	89.78	9363	126	39	67	238	148	153	133	NEW	2.02	39	3	100	100	100	100	penA Type II NonMosaic; A517G	Meningiditis-like promoter	A121S	Wild Type	Wild Type	Wild Type	Wild Type	Not detected	0.25	Less susceptible	<=4	Resistant	<=0.008	Susceptible	<=0.03	Susceptible	1	Resistant	SRR8559952	PRJNA520805
	AUSMDU00012095	2017-03-27	M	20-29	Pharyngeal	1	Not persistent	cluster	253	1135962	149	75.8	90.09	9363	126	39	67	238	148	153	133	1034	2.02	39	11	100	100	100	100	penA Type II NonMosaic; A517G	Meningiditis-like promoter	G120K, A121N	Wild Type	Wild Type	Wild Type	Wild Type	Not detected	0.5	Less susceptible	<=4	Resistant	<=0.008	Susceptible	<=0.03	Susceptible	1	Resistant	SRR8559405	PRJNA520805
	AUSMDU00012096	2017-03-27	M	30-39	Urogenital	86	NA	cluster	214	1073780	149	71.7	91.55	7359	109	39	170	156	188	71	65	231	2.002	42	100	100	10	2	100	penA Type II NonMosaic; A517G	A39T	Wild Type	Wild Type	Wild Type	Wild Type	Wild Type	Not detected	0.125	Less susceptible	<=4	Resistant	<=0.008	Susceptible	<=0.03	Susceptible	0.25	Susceptible	SRR8559406	PRJNA520805
	AUSMDU00012097	2017-03-27	M	20-29	Rectal	177	NA	pair	264	895434	149	59.8	90.42	7823	435	39	170	111	148	153	65	1340	43.002	122	100	100	7	6	100	penA Type 43 NonMosaic; A501V, A517G	A39T	Wild Type	Wild Type	S91F, D95A	Wild Type	Wild Type	Detected	1	Resistant	>8	Resistant	0.016	Susceptible	1	Resistant	0.25	Susceptible	SRR8559407	PRJNA520805
	AUSMDU00012098	2017-03-27	M	20-29	Pharyngeal	15	Persistent	cluster	206	975330	149	65.1	91.54	1579	109	39	67	111	148	153	65	139	9.001	1	8	1	100	2	100	penA Type IX NonMosaic; A517G	-35A Del	G120K, A121D	L421P	Wild Type	Wild Type	Wild Type	Not detected	1	Resistant	<=4	Resistant	0.016	Susceptible	<=0.03	Susceptible	0.5	Susceptible	SRR8559408	PRJNA520805
	AUSMDU00012099	2017-03-27	M	20-29	Urogenital	178	NA	singleton	265	713334	149	47.6	89.07	1587	59	39	67	78	148	153	133	NEW	2.002	10|11|20*	1	100	7	4	100	penA Type II NonMosaic; A517G		Wild Type	Wild Type	S91F, D95A	D86N	Wild Type	Detected	>2	Resistant	>8	Resistant	<=0.008	Susceptible	2	Resistant	0.125	Susceptible	SRR8559494	PRJNA520805
	AUSMDU00012100	2017-03-27	M	30-39	Urogenital	179	NA	singleton	263	921552	149	61.5	91.59	7822	126	39	170	111	148	153	65	416	2.002	19	3	1	7	3	100	penA Type II NonMosaic; A517G	-35A Del, G45D	A121S	L421P	S91F, D95A	S87R	Wild Type	Not detected	0.25	Less susceptible	>8	Resistant	<=0.008	Susceptible	8	Resistant	0.5	Susceptible	SRR8559521	PRJNA520805
	AUSMDU00012101	2017-03-22	M	20-29	Rectal	180	Persistent	cluster	233	834628	149	55.7	91.17	8156	59	39	67	111	150	153	65	442	2.001	1	1	1	100	2	100	penA Type II NonMosaic; A517G	-35A Del	Wild Type	L421P	Wild Type	Wild Type	Wild Type	Not detected	0.25	Less susceptible	<=4	Resistant	<=0.008	Susceptible	<=0.03	Susceptible	0.25	Susceptible	SRR8559384	PRJNA520805
	AUSMDU00012102	2017-03-24	F	30-39	Urogenital	26	Persistent	cluster	231	929032	149	62	91.48	7359	109	39	170	156	188	71	65	231	2.002	42	100	100	10	2	100	penA Type II NonMosaic; A517G	A39T	Wild Type	Wild Type	Wild Type	Wild Type	Wild Type	Not detected	0.125	Less susceptible	<=4	Resistant	<=0.008	Susceptible	<=0.03	Susceptible	0.25	Susceptible	SRR8559383	PRJNA520805
	AUSMDU00012103	2017-03-24	F	0-19	Urogenital	26	Persistent	cluster	236	1442508	147	95	90.08	7359	109	39	170	156	188	71	65	231	2.002	42	100	100	10	2	100	penA Type II NonMosaic; A517G	A39T	Wild Type	Wild Type	Wild Type	Wild Type	Wild Type	Not detected	0.125	Less susceptible	<=4	Resistant	<=0.008	Susceptible	<=0.03	Susceptible	0.125	Susceptible	SRR8559954	PRJNA520805
	AUSMDU00012104	2017-03-28	M	20-29	Rectal	1	Not persistent	cluster	193	1375556	148	91.2	89.25	9363	126	39	67	238	148	153	133	1034	2.02	39	11	100	100	100	100	penA Type II NonMosaic; A517G	Meningiditis-like promoter	G120K, A121N	Wild Type	Wild Type	Wild Type	Wild Type	Not detected	0.5	Less susceptible	<=4	Resistant	<=0.008	Susceptible	<=0.03	Susceptible	1	Resistant	SRR8559953	PRJNA520805
	AUSMDU00012105	2017-03-27	M	20-29	Pharyngeal	96	Not persistent	cluster	241	1006084	149	67.2	90.74	11428	126	39	170	238	734	153	133	NEW	2.001	9	1	100	100	100	2|29|31*	penA Type II NonMosaic; A517G	A39T	Wild Type	Wild Type	Wild Type	Wild Type		Not detected	0.25	Less susceptible	<=4	Resistant	<=0.008	Susceptible	<=0.03	Susceptible	0.5	Susceptible	SRR8559960	PRJNA520805
	AUSMDU00012106	2017-03-28	M	20-29	Urogenital	21	Not persistent	cluster	179	1300458	148	86.2	90.24	9363	126	39	67	238	148	153	133	63	2.001	9	1	100	100	100	100	penA Type II NonMosaic; A517G	A39T	Wild Type	Wild Type	Wild Type	Wild Type	Wild Type	Not detected	0.25	Less susceptible	<=4	Resistant	<=0.008	Susceptible	<=0.03	Susceptible	0.25	Susceptible	SRR8559959	PRJNA520805
	AUSMDU00012107	2017-03-27	M	20-29	Urogenital	20	NA	cluster	214	1088590	149	72.7	90.1	9363	126	39	67	238	148	153	133	63	2.001	9	1	100	100	100	100	penA Type II NonMosaic; A517G	A39T	Wild Type	Wild Type	Wild Type	Wild Type	Wild Type	Not detected	0.25	Less susceptible	<=4	Resistant	<=0.008	Susceptible	<=0.03	Susceptible	0.25	Susceptible	SRR8559958	PRJNA520805
	AUSMDU00012108	2017-03-27	F	30-39	Urogenital	181	NA	singleton	181	1142726	148	75.8	90.39	9363	126	39	67	238	148	153	133	63	2.001	9	1	100	100	100	100	penA Type II NonMosaic; A517G	A39T	Wild Type	Wild Type	Wild Type	Wild Type	Wild Type	Not detected	0.25	Less susceptible	<=4	Resistant	<=0.008	Susceptible	<=0.03	Susceptible	0.25	Susceptible	SRR8559957	PRJNA520805
	AUSMDU00012109	2017-03-27	M	20-29	Urogenital	182	NA	singleton	237	1059590	149	70.7	90.93	1893	59	39	67	157	147	153	133	705	9.001	58	1	1	100	2	100	penA Type IX NonMosaic; A517G	Wild Type	Wild Type	L421P	Wild Type	Wild Type	Wild Type	Not detected	0.5	Less susceptible	>8	Resistant	<=0.008	Susceptible	<=0.03	Susceptible	0.25	Susceptible	SRR8559388	PRJNA520805
	AUSMDU00012110	2017-03-27	M	20-29	Urogenital	183	NA	pair	205	1279036	148	84.8	89.26	9362	126	39	67	238	147	153	133	63	2.001	9	1	100	100	100	100	penA Type II NonMosaic; A517G	A39T	Wild Type	Wild Type	Wild Type	Wild Type	Wild Type	Not detected	0.25	Less susceptible	<=4	Resistant	<=0.008	Susceptible	<=0.03	Susceptible	0.25	Susceptible	SRR8559387	PRJNA520805
	AUSMDU00012111	2017-03-30	M	30-39	Urogenital	15	Persistent	cluster	201	1193550	148	79.1	90.37	1579	109	39	67	111	148	153	65	139	9.001	1	8	1	100	2	100	penA Type IX NonMosaic; A517G	-35A Del	G120K, A121D	L421P	Wild Type	Wild Type	Wild Type	Not detected	1	Resistant	<=4	Resistant	0.016	Susceptible	<=0.03	Susceptible	0.5	Susceptible	SRR8559352	PRJNA520805
	AUSMDU00012112	2017-03-30	M	20-29	Pharyngeal	184	NA	singleton	204	871958	149	58.2	90.73	1588	59	39	67	158	148	71	65	875	19.001	38	12	1	7	55	100	penA Type XIX NonMosaic; A517G	A39T	G120K, A121G	L421P	S91F, D95A	S87N	Wild Type	Detected	>2	Resistant	>8	Resistant	0.016	Susceptible	16	Resistant	0.25	Susceptible	SRR8559351	PRJNA520805
	AUSMDU00012113	2017-03-30	M	40-49	Rectal	23	Not persistent	cluster	236	993376	148	65.9	90.47	11981	109	112	170	111	148	153	65	934	5.002	1	21	1	1	3	100	penA Type V Nonmosaic; A517G, G543S	-35A Del	G120N, A121D	L421P	S91F, D95G	S87R	Wild Type	Not detected	1	Resistant	<=4	Resistant	<=0.008	Susceptible	8	Resistant	0.5	Susceptible	SRR8559350	PRJNA520805
	AUSMDU00012114	2017-03-30	M	40-49	Rectal	1	Not persistent	cluster	187	1134204	148	75.2	89.6	9363	126	39	67	238	148	153	133	1034	2.02	39	11	100	100	100	100	penA Type II NonMosaic; A517G	Meningiditis-like promoter	G120K, A121N	Wild Type	Wild Type	Wild Type	Wild Type	Not detected	0.5	Less susceptible	<=4	Resistant	<=0.008	Susceptible	<=0.03	Susceptible	1	Resistant	SRR8559349	PRJNA520805
	AUSMDU00012115	2017-03-29	F	40-49	Urogenital	14	Persistent	cluster	215	991104	148	65.7	91.23	8122	59	142	67	156	188	153	65	299	22.001	50	3	100	100	1	100	penA Type XXII NonMosaic; A517G	Wild Type	A121S	Wild Type	Wild Type	Wild Type	Wild Type	Not detected	0.25	Less susceptible	<=4	Resistant	<=0.008	Susceptible	<=0.03	Susceptible	<=0.06	Susceptible	SRR8559348	PRJNA520805
	AUSMDU00012116	2017-03-29	M	20-29	Urogenital	50	Persistent	cluster	266	752740	149	50.2	88.64	8145	59	39	67	156	148	153	65	1724	14.001	49	100	100	7	20	100	penA Type XIV NonMosaic; A517G	A39T	Wild Type	Wild Type	S91F, D95A	S87N	Wild Type	Detected	2	Resistant	<=4	Resistant	<=0.008	Susceptible	4	Resistant	<=0.06	Susceptible	SRR8559200	PRJNA520805
	AUSMDU00012117	2017-03-29	M	20-29	Rectal	1	Not persistent	cluster	224	979154	149	65.4	89.94	9363	126	39	67	238	148	153	133	NEW	2.02	39	3	100	100	100	100	penA Type II NonMosaic; A517G	Meningiditis-like promoter	A121S	Wild Type	Wild Type	Wild Type	Wild Type	Not detected	0.25	Less susceptible	<=4	Resistant	<=0.008	Susceptible	<=0.03	Susceptible	1	Resistant	SRR8559346	PRJNA520805
	AUSMDU00012118	2017-03-29	M	30-39	Urogenital	1	Not persistent	cluster	299	1125354	147	74.1	88.67	9363	126	39	67	238	148	153	133	1034	2.02	39	11	100	100	100	100	penA Type II NonMosaic; A517G	Meningiditis-like promoter	G120K, A121N	Wild Type	Wild Type	Wild Type	Wild Type	Not detected	0.5	Less susceptible	<=4	Resistant	<=0.008	Susceptible	<=0.03	Susceptible	1	Resistant	SRR8559345	PRJNA520805
	AUSMDU00012119	2017-03-29	M	0-19	Pharyngeal	35	NA	cluster	229	1259146	147	82.9	89.5	8156	59	39	67	111	150	153	65	442	2.001	1	1	1	100	2	100	penA Type II NonMosaic; A517G	-35A Del	Wild Type	L421P	Wild Type	Wild Type	Wild Type	Not detected	0.25	Less susceptible	<=4	Resistant	<=0.008	Susceptible	<=0.03	Susceptible	0.25	Susceptible	SRR8559354	PRJNA520805
	AUSMDU00012120	2017-03-29	M	20-29	Rectal	185	NA	pair	268	913704	148	60.6	90.65	12982	59	39	67	158	148	71	133	NEW	103.002	38	12	1	7	55	100	penA Type 103 NonMosaic; A501V, A517G	A39T	G120K, A121G	L421P	S91F, D95A	S87N	Wild Type	Not detected	0.5	Less susceptible	>8	Resistant	0.06	Decreased susceptibility	16	Resistant	0.25	Susceptible	SRR8559353	PRJNA520805
	AUSMDU00012121	2017-03-29	M	0-19	Rectal	15	Persistent	cluster	221	947412	148	62.8	90.95	1579	109	39	67	111	148	153	65	139	9.001	1	8	1	100	2	100	penA Type IX NonMosaic; A517G	-35A Del	G120K, A121D	L421P	Wild Type	Wild Type	Wild Type	Not detected	0.5	Less susceptible	<=4	Resistant	0.016	Susceptible	<=0.03	Susceptible	0.25	Susceptible	SRR8559806	PRJNA520805
	AUSMDU00012122	2017-03-29	M	20-29	Urogenital	186	NA	pair	249	803112	149	53.6	90.95	17226	59	39	67	111	146	153	133	NEW	2.001*	54	13	100	1	18	100		A39T	porB1a	Wild Type	S91F, D95G	D86N	Wild Type	Detected	>2	Resistant	>8	Resistant	<=0.008	Susceptible	2	Resistant	<=0.06	Susceptible	SRR8559807	PRJNA520805
	AUSMDU00012123	2017-03-28	M	20-29	Urogenital	21	Not persistent	cluster	203	920454	149	61.4	90.56	9363	126	39	67	238	148	153	133	63	2.001	9	1	100	100	100	100	penA Type II NonMosaic; A517G	A39T	Wild Type	Wild Type	Wild Type	Wild Type	Wild Type	Not detected	0.25	Less susceptible	<=4	Resistant	<=0.008	Susceptible	<=0.03	Susceptible	0.25	Susceptible	SRR8559808	PRJNA520805
	AUSMDU00012124	2017-03-28	M	20-29	Urogenital	23	Not persistent	cluster	259	845482	149	56.4	90.92	11981	109	112	170	111	148	153	65	934	5.002	1	21	1	1	3	100	penA Type V Nonmosaic; A517G, G543S	-35A Del	G120N, A121D	L421P	S91F, D95G	S87R	Wild Type	Not detected	1	Resistant	<=4	Resistant	0.016	Susceptible	8	Resistant	0.5	Susceptible	SRR8559809	PRJNA520805
	AUSMDU00012125	2017-03-28	M	50-59	Rectal	3	Not persistent	cluster	242	915844	149	61.1	90	9363	126	39	67	238	148	153	133	NEW	2.02	39	3	100	100	100	100	penA Type II NonMosaic; A517G	Meningiditis-like promoter	A121S	Wild Type	Wild Type	Wild Type	Wild Type	Not detected	0.25	Less susceptible	<=4	Resistant	<=0.008	Susceptible	<=0.03	Susceptible	1	Resistant	SRR8559810	PRJNA520805
	AUSMDU00012126	2017-03-29	M	30-39	Urogenital	15	Persistent	cluster	240	689646	149	46	91.27	1579	109	39	67	111	148	153	65	139	9.001	1	8	1	100	2	100	penA Type IX NonMosaic; A517G	-35A Del	G120K, A121D	L421P	Wild Type	Wild Type	Wild Type	Not detected	1	Resistant	<=4	Resistant	0.03	Susceptible	<=0.03	Susceptible	0.5	Susceptible	SRR8559811	PRJNA520805
	AUSMDU00012127	2017-03-31	M	50-59	Rectal	58	NA	cluster	222	907522	148	60.2	89.89	8143	59	39	170	78	146	154	65	426	2.002	40	13	100	7	4	100	penA Type II NonMosaic; A517G	A39T	porB1a	Wild Type	S91F, D95A	D86N	Wild Type	Detected	>2	Resistant	<=4	Resistant	<=0.008	Susceptible	4	Resistant	0.25	Susceptible	SRR8559812	PRJNA520805
	AUSMDU00012128	2017-03-30	M	30-39	Urogenital	11	Not persistent	cluster	238	1132710	149	75.6	90.71	8143	59	39	170	78	146	154	65	426	2.002	40	13	100	7	4	100	penA Type II NonMosaic; A517G	A39T	porB1a	Wild Type	S91F, D95A	D86N	Wild Type	Detected	>2	Resistant	<=4	Resistant	<=0.008	Susceptible	4	Resistant	0.25	Susceptible	SRR8559813	PRJNA520805
	AUSMDU00012129	2017-03-30	M	20-29	Rectal	1	Not persistent	cluster	208	938896	149	62.7	90.1	9363	126	39	67	238	148	153	133	1034	2.02	39	11	100	100	100	100	penA Type II NonMosaic; A517G	Meningiditis-like promoter	G120K, A121N	Wild Type	Wild Type	Wild Type	Wild Type	Not detected	0.5	Less susceptible	<=4	Resistant	<=0.008	Susceptible	<=0.03	Susceptible	0.5	Susceptible	SRR8559843	PRJNA520805
	AUSMDU00012130	2017-03-31	M	30-39	Pharyngeal	16	Not persistent	cluster	226	862504	149	57.6	91.78	8143	59	39	170	78	146	154	65	426	2.002	40	13	100	7	4	100	penA Type II NonMosaic; A517G	A39T	porB1a	Wild Type	S91F, D95A	D86N	Wild Type	Not detected	0.125	Less susceptible	<=4	Resistant	<=0.008	Susceptible	4	Resistant	0.25	Susceptible	SRR8559799	PRJNA520805
	AUSMDU00012131	2017-03-31	M	40-49	Rectal	11	Not persistent	cluster	208	874756	149	58.4	90.6	8143	59	39	170	78	146	154	65	426	2.002	40	13	100	7	4	100	penA Type II NonMosaic; A517G	A39T	porB1a	Wild Type	S91F, D95A	D86N	Wild Type	Detected	>2	Resistant	<=4	Resistant	<=0.008	Susceptible	4	Resistant	0.25	Susceptible	SRR8559661	PRJNA520805
	AUSMDU00012132	2017-03-31	M	20-29	Rectal	187	NA	singleton	210	856168	149	57.2	90.4	11428	126	39	170	238	734	153	133	63	2.001	9	1	100	100	100	100	penA Type II NonMosaic; A517G	A39T	Wild Type	Wild Type	Wild Type	Wild Type	Wild Type	Not detected	0.25	Less susceptible	<=4	Resistant	<=0.008	Susceptible	<=0.03	Susceptible	0.25	Susceptible	SRR8559660	PRJNA520805
	AUSMDU00012133	2017-03-23	M	30-39	Urogenital	38	Persistent	cluster	233	1166990	148	77.4	89.96	11428	126	39	170	238	734	153	133	63	2.001	9	1	100	100	100	100	penA Type II NonMosaic; A517G	A39T	Wild Type	Wild Type	Wild Type	Wild Type	Wild Type	Not detected	0.125	Less susceptible	<=4	Resistant	<=0.008	Susceptible	<=0.03	Susceptible	0.25	Susceptible	SRR8559667	PRJNA520805
	AUSMDU00012134	2017-03-30	M	30-39	Urogenital	26	Persistent	cluster	214	1177528	148	78.1	90.92	7359	109	39	170	156	188	71	65	231	2.002	42	100	100	10	2	100	penA Type II NonMosaic; A517G	A39T	Wild Type	Wild Type	Wild Type	Wild Type	Wild Type	Not detected	0.125	Less susceptible	<=4	Resistant	<=0.008	Susceptible	<=0.03	Susceptible	0.125	Susceptible	SRR8559666	PRJNA520805
	AUSMDU00012135	2017-03-28	M	20-29	Pharyngeal	23	Not persistent	cluster	253	967624	149	64.6	91.15	11981	109	112	170	111	148	153	65	934	5.002	1	21	1	1	3	100	penA Type V Nonmosaic; A517G, G543S	-35A Del	G120N, A121D	L421P	S91F, D95G	S87R	Wild Type	Not detected	1	Resistant	<=4	Resistant	0.016	Susceptible	8	Resistant	0.5	Susceptible	SRR8559669	PRJNA520805
	AUSMDU00012136	2017-03-29	M	20-29	Pharyngeal	1	Not persistent	cluster	246	984034	149	65.7	90.28	9363	126	39	67	238	148	153	133	1034	2.02	39	11	100	100	100	100	penA Type II NonMosaic; A517G	Meningiditis-like promoter	G120K, A121N	Wild Type	Wild Type	Wild Type	Wild Type	Not detected	0.5	Less susceptible	<=4	Resistant	<=0.008	Susceptible	<=0.03	Susceptible	1	Resistant	SRR8559668	PRJNA520805
	AUSMDU00012137	2017-04-03	M	50-59	Urogenital	1	Not persistent	cluster	217	974154	149	65	90.29	9363	126	39	67	238	148	153	133	1034	2.02	39	11	100	100	100	100	penA Type II NonMosaic; A517G	Meningiditis-like promoter	G120K, A121N	Wild Type	Wild Type	Wild Type	Wild Type	Not detected	0.5	Less susceptible	<=4	Resistant	<=0.008	Susceptible	<=0.03	Susceptible	1	Resistant	SRR8559870	PRJNA520805
	AUSMDU00012138	2017-04-03	M	20-29	Pharyngeal	51	NA	cluster	237	804948	149	53.7	90.94	12982	59	39	67	158	148	71	133	NEW	103.002	38	100	1	7	55	100	penA Type 103 NonMosaic; A501V, A517G	A39T	Wild Type	L421P	S91F, D95A	S87N	Wild Type	Detected	1	Resistant	>8	Resistant	0.016	Susceptible	4	Resistant	0.25	Susceptible	SRR8559871	PRJNA520805
	AUSMDU00012139	2017-04-03	M	30-39	Rectal	14	Persistent	cluster	254	793634	149	53	91.74	8122	59	142	67	156	188	153	65	299	22.001	50	3	100	100	1	100	penA Type XXII NonMosaic; A517G	Wild Type	A121S	Wild Type	Wild Type	Wild Type	Wild Type	Not detected	0.25	Less susceptible	<=4	Resistant	<=0.008	Susceptible	<=0.03	Susceptible	0.125	Susceptible	SRR8559868	PRJNA520805
	AUSMDU00012140	2017-04-03	M	0-19	Pharyngeal	166	NA	pair	234	1314294	148	87.1	90.22	8156	59	39	67	111	150	153	65	442	2.001	1	1	1	100	2	100	penA Type II NonMosaic; A517G	-35A Del	Wild Type	L421P	Wild Type	Wild Type	Wild Type	Not detected	0.25	Less susceptible	<=4	Resistant	<=0.008	Susceptible	<=0.03	Susceptible	0.25	Susceptible	SRR8559869	PRJNA520805
	AUSMDU00012282	2017-03-31	M	30-39	Urogenital	1	Not persistent	cluster	225	1275632	149	85.2	89.96	9363	126	39	67	238	148	153	133	1034	2.02	39	11	100	100	100	100	penA Type II NonMosaic; A517G	Meningiditis-like promoter	G120K, A121N	Wild Type	Wild Type	Wild Type	Wild Type	Not detected	0.5	Less susceptible	<=4	Resistant	<=0.008	Susceptible	<=0.03	Susceptible	1	Resistant	SRR8559663	PRJNA520805
	AUSMDU00012283	2017-03-30	M	20-29	Urogenital	77	NA	cluster	194	1215526	148	80.6	91.22	8143	59	39	170	78	146	154	65	436	2.002	40	100	100	7	3	100	penA Type II NonMosaic; A517G	A39T	Wild Type	Wild Type	S91F, D95A	S87R	Wild Type	Not detected	0.125	Less susceptible	<=4	Resistant	<=0.008	Susceptible	8	Resistant	0.25	Susceptible	SRR8559662	PRJNA520805
	AUSMDU00012284	2017-03-31	M	70-79	Urogenital	23	Not persistent	cluster	251	1379200	149	92.1	90.56	11981	109	112	170	111	148	153	65	934	5.002	1	21	1	1	3	100	penA Type V Nonmosaic; A517G, G543S	-35A Del	G120N, A121D	L421P	S91F, D95G	S87R	Wild Type	Not detected	1	Resistant	<=4	Resistant	0.016	Susceptible	8	Resistant	0.5	Susceptible	SRR8559665	PRJNA520805
	AUSMDU00012285	2017-03-31	F	60-69	Urogenital	188	NA	singleton	225	1348728	149	90	91.22	7363	59	39	67	78	148	153	65	158	44.001	16	10	1	1	10	100	penA Type 44 NonMosaic; A501T, A517G	-35A Del	G120K, A121D	L421P	S91F, D95G	Wild Type	Wild Type	Not detected	0.5	Less susceptible	<=4	Resistant	0.03	Susceptible	16	Resistant	0.25	Susceptible	SRR8559473	PRJNA520805
	AUSMDU00012286	2017-04-03	M	20-29	Rectal	77	NA	cluster	199	1239044	149	82.7	91.5	8143	59	39	170	78	146	154	65	436	2.002	40	100	100	7	3	100	penA Type II NonMosaic; A517G	A39T	Wild Type	Wild Type	S91F, D95A	S87R	Wild Type	Not detected	0.25	Less susceptible	<=4	Resistant	<=0.008	Susceptible	8	Resistant	0.25	Susceptible	SRR8559589	PRJNA520805
	AUSMDU00012287	2017-04-03	M	20-29	Urogenital	189	NA	cluster	187	1447692	148	96	89.63	11428	126	39	170	238	734	153	133	301	2.001	9	3	100	100	100	100	penA Type II NonMosaic; A517G	A39T	A121S	Wild Type	Wild Type	Wild Type	Wild Type	Not detected	0.25	Less susceptible	<=4	Resistant	<=0.008	Susceptible	<=0.03	Susceptible	0.25	Susceptible	SRR8559875	PRJNA520805
	AUSMDU00012288	2017-04-03	M	30-39	Rectal	3	Not persistent	cluster	214	1370612	149	91.5	89.7	9363	126	39	67	238	148	153	133	NEW	2.02	39	3	100	100	100	100	penA Type II NonMosaic; A517G	Meningiditis-like promoter	A121S	Wild Type	Wild Type	Wild Type	Wild Type	Not detected	0.25	Less susceptible	<=4	Resistant	<=0.008	Susceptible	<=0.03	Susceptible	1	Resistant	SRR8559872	PRJNA520805
	AUSMDU00012289	2017-04-03	M	30-39	Rectal	3	Not persistent	cluster	215	1788080	147	117.8	88.83	9363	126	39	67	238	148	153	133	NEW	2.02	39	3	100	100	100	100	penA Type II NonMosaic; A517G	Meningiditis-like promoter	A121S	Wild Type	Wild Type	Wild Type	Wild Type	Not detected	0.25	Less susceptible	<=4	Resistant	<=0.008	Susceptible	<=0.03	Susceptible	1	Resistant	SRR8559873	PRJNA520805
	AUSMDU00012290	2017-04-03	M	50-59	Urogenital	1	Not persistent	cluster	208	1604876	149	107.1	89.97	9363	126	39	67	238	148	153	133	1034	2.02	39	11	100	100	100	100	penA Type II NonMosaic; A517G	Meningiditis-like promoter	G120K, A121N	Wild Type	Wild Type	Wild Type	Wild Type	Not detected	0.5	Less susceptible	<=4	Resistant	<=0.008	Susceptible	<=0.03	Susceptible	1	Resistant	SRR8559876	PRJNA520805
	AUSMDU00012291	2017-04-03	M	30-39	Pharyngeal	190	NA	singleton	215	1404658	148	93.1	90.97	8143	59	39	170	78	146	154	65	170	34.006	40	3	100	7	4	100	penA Type XXXIV Mosaic; N513Y	A39T	A121S	Wild Type	S91F, D95A	D86N	Wild Type	Not detected	0.125	Less susceptible	<=4	Resistant	<=0.008	Susceptible	4	Resistant	0.25	Susceptible	SRR8559877	PRJNA520805
	AUSMDU00012292	2017-03-30	F	20-29	Rectal	191	NA	singleton	235	1680016	148	111.4	89.73	1588	59	39	67	158	148	71	65	1356	19.001	38	8	1	7	15	100	penA Type XIX NonMosaic; A517G	A39T	G120K, A121D	L421P	S91F, D95A	S87N	Wild Type	Detected	>2	Resistant	<=4	Resistant	<=0.008	Susceptible	8	Resistant	0.125	Susceptible	SRR8559272	PRJNA520805
	AUSMDU00012293	2017-04-01	F	20-29	Urogenital	33	Persistent	cluster	178	1329574	148	88.2	90.9	7363	59	39	67	78	148	153	65	1127	92.001	16	1	1	1	10	100	penA Type 92 Mosaic; N513Y	-35A Del	Wild Type	L421P	S91F, D95G	Wild Type	Wild Type	Not detected	0.25	Less susceptible	<=4	Resistant	0.016	Susceptible	8	Resistant	0.25	Susceptible	SRR8559271	PRJNA520805
	AUSMDU00012294	2017-04-03	M	30-39	Rectal	23	Not persistent	cluster	240	1341524	149	89.6	90.83	11981	109	112	170	111	148	153	65	934	5.002	1	21	1	1	3	100	penA Type V Nonmosaic; A517G, G543S	-35A Del	G120N, A121D	L421P	S91F, D95G	S87R	Wild Type	Not detected	1	Resistant	<=4	Resistant	<=0.008	Susceptible	8	Resistant	0.5	Susceptible	SRR8559270	PRJNA520805
	AUSMDU00012295	2017-04-04	M	20-29	Urogenital	1	Not persistent	cluster	212	1549734	149	103.5	89.72	9363	126	39	67	238	148	153	133	1034	2.02	39	11	100	100	100	100	penA Type II NonMosaic; A517G	Meningiditis-like promoter	G120K, A121N	Wild Type	Wild Type	Wild Type	Wild Type	Not detected	0.5	Less susceptible	<=4	Resistant	<=0.008	Susceptible	<=0.03	Susceptible	1	Resistant	SRR8559269	PRJNA520805
	AUSMDU00012296	2017-04-04	M	20-29	Urogenital	15	Persistent	cluster	189	1579272	148	104.7	90.61	1579	109	39	67	111	148	153	65	139	9.001	1	8	1	100	2	100	penA Type IX NonMosaic; A517G	-35A Del	G120K, A121D	L421P	Wild Type	Wild Type	Wild Type	Not detected	1	Resistant	<=4	Resistant	0.016	Susceptible	<=0.03	Susceptible	0.25	Susceptible	SRR8559276	PRJNA520805
	AUSMDU00012297	2017-04-04	M	30-39	Rectal	192	NA	pair	199	1341230	149	89.5	91.2	1599	59	39	67	157	148	153	65	520	14.001	130	3	100	100	2	100	penA Type XIV NonMosaic; A517G	A39T	A121S	Wild Type	Wild Type	Wild Type	Wild Type	Not detected	0.125	Less susceptible	>8	Resistant	<=0.008	Susceptible	<=0.03	Susceptible	0.125	Susceptible	SRR8559275	PRJNA520805
	AUSMDU00012298	2017-04-05	M	20-29	Rectal	15	Persistent	cluster	187	1585414	149	105.8	91.22	1579	109	39	67	111	148	153	65	139	9.001	1	8	1	100	2	100	penA Type IX NonMosaic; A517G	-35A Del	G120K, A121D	L421P	Wild Type	Wild Type	Wild Type	Not detected	1	Resistant	<=4	Resistant	0.016	Susceptible	<=0.03	Susceptible	0.5	Susceptible	SRR8559274	PRJNA520805
	AUSMDU00012299	2017-04-05	F	40-49	Pharyngeal	26	Persistent	cluster	217	1241836	149	82.9	91.52	7359	109	39	170	156	188	71	65	231	2.002	42	100	100	10	2	100	penA Type II NonMosaic; A517G	A39T	Wild Type	Wild Type	Wild Type	Wild Type	Wild Type	Not detected	0.25	Less susceptible	<=4	Resistant	<=0.008	Susceptible	<=0.03	Susceptible	0.25	Susceptible	SRR8559273	PRJNA520805
	AUSMDU00012300	2017-04-05	M	40-49	Urogenital	1	Not persistent	cluster	224	1156964	149	77.2	90.02	9363	126	39	67	238	148	153	133	1034	2.02	39	11	100	100	100	100	penA Type II NonMosaic; A517G	Meningiditis-like promoter	G120K, A121N	Wild Type	Wild Type	Wild Type	Wild Type	Not detected	0.5	Less susceptible	<=4	Resistant	<=0.008	Susceptible	<=0.03	Susceptible	1	Resistant	SRR8559279	PRJNA520805
	AUSMDU00012301	2017-04-05	M	20-29	Urogenital	11	Not persistent	cluster	210	1149748	149	76.8	91.05	8143	59	39	170	78	146	154	65	426	2.002	40	13	100	7	4	100	penA Type II NonMosaic; A517G	A39T	porB1a	Wild Type	S91F, D95A	D86N	Wild Type	Detected	>2	Resistant	<=4	Resistant	<=0.008	Susceptible	4	Resistant	0.25	Susceptible	SRR8559278	PRJNA520805
	AUSMDU00012302	2017-04-05	M	20-29	Urogenital	193	NA	singleton	216	934924	149	62.4	89.88	1587	59	39	67	78	148	153	133	719	2.002	89	100	100	7	4	100	penA Type II NonMosaic; A517G	A39T	Wild Type	Wild Type	S91F, D95A	D86N	Wild Type	Detected	2	Resistant	>8	Resistant	<=0.008	Susceptible	2	Resistant	<=0.06	Susceptible	SRR8559704	PRJNA520805
	AUSMDU00012303	2017-04-04	M	20-29	Rectal	15	Persistent	cluster	190	1077320	149	71.9	91.21	1579	109	39	67	111	148	153	65	139	9.001	1	8	1	100	2	100	penA Type IX NonMosaic; A517G	-35A Del	G120K, A121D	L421P	Wild Type	Wild Type	Wild Type	Not detected	1	Resistant	<=4	Resistant	0.03	Susceptible	<=0.03	Susceptible	0.5	Susceptible	SRR8559705	PRJNA520805
	AUSMDU00012304	2017-04-01	M	30-39	Rectal	14	Persistent	cluster	194	1163052	149	77.6	91.82	8122	59	142	67	156	188	153	65	299	22.001	50	3	100	100	1	100	penA Type XXII NonMosaic; A517G	Wild Type	A121S	Wild Type	Wild Type	Wild Type	Wild Type	Not detected	0.25	Less susceptible	<=4	Resistant	<=0.008	Susceptible	<=0.03	Susceptible	<=0.06	Susceptible	SRR8559706	PRJNA520805
	AUSMDU00012305	2017-04-05	M	30-39	Rectal	194	NA	cluster	205	1022478	149	68.3	91.34	13480	109	39	170	78	146	154	65	NEW	2.002	54	3	100	100	4	100	penA Type II NonMosaic; A517G	A39T	A121S	Wild Type	Wild Type	D86N	Wild Type	Not detected	0.25	Less susceptible	<=4	Resistant	<=0.008	Susceptible	<=0.03	Susceptible	<=0.06	Susceptible	SRR8559707	PRJNA520805
	AUSMDU00012306	2017-04-06	M	50-59	Pharyngeal	195	NA	singleton	245	971796	149	64.9	89.19	-	59	39	67	78	148	153	~65	2537	2.002	89	100	100	7	26	100	penA Type II NonMosaic; A517G	A39T	Wild Type	Wild Type	S91F, D95A	S87N	Wild Type	Detected	2	Resistant	>8	Resistant	<=0.008	Susceptible	8	Resistant	<=0.06	Susceptible	SRR8559522	PRJNA520805
	AUSMDU00012307	2017-04-04	M	20-29	Urogenital	108	NA	cluster	239	1323588	149	88.4	90.84	8156	59	39	67	111	150	153	65	442	2.001	1	1	1	100	2	100	penA Type II NonMosaic; A517G	-35A Del	Wild Type	L421P	Wild Type	Wild Type	Wild Type	Not detected	0.25	Less susceptible	<=4	Resistant	<=0.008	Susceptible	<=0.03	Susceptible	0.25	Susceptible	SRR8559701	PRJNA520805
	AUSMDU00012308	2017-04-04	M	20-29	Rectal	23	Not persistent	cluster	262	1181346	149	78.9	90.74	11981	109	112	170	111	148	153	65	934	5.002	1	21	1	1	3	100	penA Type V Nonmosaic; A517G, G543S	-35A Del	G120N, A121D	L421P	S91F, D95G	S87R	Wild Type	Not detected	1	Resistant	<=4	Resistant	0.03	Susceptible	8	Resistant	0.5	Susceptible	SRR8559702	PRJNA520805
	AUSMDU00012309	2017-04-03	M	40-49	Urogenital	23	Not persistent	cluster	266	1234494	149	82.4	90.92	11981	109	112	170	111	148	153	65	934	5.002	1	21	1	1	3	100	penA Type V Nonmosaic; A517G, G543S	-35A Del	G120N, A121D	L421P	S91F, D95G	S87R	Wild Type	Not detected	1	Resistant	<=4	Resistant	0.016	Susceptible	8	Resistant	0.5	Susceptible	SRR8559703	PRJNA520805
	AUSMDU00012310	2017-04-05	M	20-29	Urogenital	21	Not persistent	cluster	202	1337232	149	89.3	90.37	9363	126	39	67	238	148	153	133	63	2.001	9	1	100	100	100	100	penA Type II NonMosaic; A517G	A39T	Wild Type	Wild Type	Wild Type	Wild Type	Wild Type	Not detected	0.25	Less susceptible	<=4	Resistant	<=0.008	Susceptible	<=0.03	Susceptible	0.25	Susceptible	SRR8559708	PRJNA520805
	AUSMDU00012311	2017-04-04	F	20-29	Urogenital	15	Persistent	cluster	202	1278530	149	85.3	91.18	1579	109	39	67	111	148	153	65	139	9.001	1	8	1	100	2	100	penA Type IX NonMosaic; A517G	-35A Del	G120K, A121D	L421P	Wild Type	Wild Type	Wild Type	Not detected	1	Resistant	<=4	Resistant	0.016	Susceptible	<=0.03	Susceptible	0.5	Susceptible	SRR8559709	PRJNA520805
	AUSMDU00012312	2017-04-07	M	30-39	Urogenital	196	NA	singleton	238	1325380	149	88.5	90.26	7823	435	39	170	111	148	153	65	3952	2.002	122	100	100	7	6	100	penA Type II NonMosaic; A517G	A39T	Wild Type	Wild Type	S91F, D95A	Wild Type	Wild Type	Detected	1	Resistant	>8	Resistant	0.016	Susceptible	1	Resistant	0.25	Susceptible	SRR8559557	PRJNA520805
	AUSMDU00012313	2017-04-07	M	20-29	Pharyngeal	77	NA	cluster	193	1165646	149	77.8	91.76	8143	59	39	170	78	146	154	65	436	2.002	40	100	100	7	3	100	penA Type II NonMosaic; A517G	A39T	Wild Type	Wild Type	S91F, D95A	S87R	Wild Type	Not detected	0.25	Less susceptible	<=4	Resistant	<=0.008	Susceptible	8	Resistant	0.25	Susceptible	SRR8559556	PRJNA520805
	AUSMDU00012314	2017-04-07	M	20-29	Pharyngeal	144	NA	pair	225	1146738	149	76.6	89.83	11864	126	39	785	238	148	153	133	439	2.001	9	1	100	100	1	100	penA Type II NonMosaic; A517G	A39T	Wild Type	Wild Type	Wild Type	Wild Type	Wild Type	Not detected	0.25	Less susceptible	<=4	Resistant	<=0.008	Susceptible	<=0.03	Susceptible	0.25	Susceptible	SRR8559559	PRJNA520805
	AUSMDU00012315	2017-04-07	M	20-29	Pharyngeal	3	Not persistent	cluster	240	1102942	149	73.6	89.98	9363	126	39	67	238	148	153	133	NEW	2.02	39	3	100	100	100	100	penA Type II NonMosaic; A517G	Meningiditis-like promoter	A121S	Wild Type	Wild Type	Wild Type	Wild Type	Not detected	0.25	Less susceptible	<=4	Resistant	<=0.008	Susceptible	<=0.03	Susceptible	1	Resistant	SRR8559558	PRJNA520805
	AUSMDU00012316	2017-04-07	M	30-39	Pharyngeal	153	NA	cluster	264	857978	149	57.3	89.07	7363	59	39	67	78	148	153	65	2537	2.002	89	100	100	7	26	100	penA Type II NonMosaic; A517G	A39T	Wild Type	Wild Type	S91F, D95A	S87N	Wild Type	Detected	1	Resistant	>8	Resistant	<=0.008	Susceptible	4	Resistant	<=0.06	Susceptible	SRR8559553	PRJNA520805
	AUSMDU00012317	2017-04-07	M	20-29	Rectal	3	Not persistent	cluster	232	1510552	148	100.2	89.45	9363	126	39	67	238	148	153	133	NEW	2.02	39	3	100	100	100	100	penA Type II NonMosaic; A517G	Meningiditis-like promoter	A121S	Wild Type	Wild Type	Wild Type	Wild Type	Not detected	0.25	Less susceptible	<=4	Resistant	<=0.008	Susceptible	<=0.03	Susceptible	1	Resistant	SRR8559552	PRJNA520805
	AUSMDU00012318	2017-04-07	M	20-29	Rectal	14	Persistent	cluster	235	1302054	149	86.9	91.64	8122	59	142	67	156	188	153	65	299	22.001	50	3	100	100	1	100	penA Type XXII NonMosaic; A517G	Wild Type	A121S	Wild Type	Wild Type	Wild Type	Wild Type	Not detected	0.25	Less susceptible	<=4	Resistant	<=0.008	Susceptible	<=0.03	Susceptible	0.125	Susceptible	SRR8559555	PRJNA520805
	AUSMDU00012319	2017-03-28	M	20-29	Urogenital	197	NA	singleton	183	1826218	149	121.9	90.62	1901	109	39	170	111	148	153	65	22	10.001	1	8	1	1	3	100	penA Type X Mosaic; N513Y	-35A Del	G120K, A121D	L421P	S91F, D95G	S87R	Wild Type	Not detected	2	Resistant	<=4	Resistant	0.03	Susceptible	>16	Resistant	0.25	Susceptible	SRR8559554	PRJNA520805
	AUSMDU00012320	2017-04-07	M	30-39	Rectal	15	Persistent	cluster	194	1646104	148	109.1	90.37	1579	109	39	67	111	148	153	65	139	9.001	1	8	1	100	2	100	penA Type IX NonMosaic; A517G	-35A Del	G120K, A121D	L421P	Wild Type	Wild Type	Wild Type	Not detected	1	Resistant	<=4	Resistant	0.016	Susceptible	<=0.03	Susceptible	0.25	Susceptible	SRR8559549	PRJNA520805
	AUSMDU00012321	2017-04-07	M	30-39	Urogenital	14	Persistent	cluster	232	1338434	149	89.3	91.76	8122	59	142	67	156	188	153	65	299	22.001	50	3	100	100	1	100	penA Type XXII NonMosaic; A517G	Wild Type	A121S	Wild Type	Wild Type	Wild Type	Wild Type	Not detected	0.25	Less susceptible	<=4	Resistant	<=0.008	Susceptible	<=0.03	Susceptible	<=0.06	Susceptible	SRR8559548	PRJNA520805
	AUSMDU00012322	2017-04-07	M	20-29	Rectal	1	Not persistent	cluster	229	1359284	149	90.7	89.98	9363	126	39	67	238	148	153	133	1034	2.02	39	11	100	100	100	100	penA Type II NonMosaic; A517G	Meningiditis-like promoter	G120K, A121N	Wild Type	Wild Type	Wild Type	Wild Type	Not detected	0.5	Less susceptible	<=4	Resistant	<=0.008	Susceptible	<=0.03	Susceptible	2	Resistant	SRR8559471	PRJNA520805
	AUSMDU00012323	2017-04-07	M	40-49	Pharyngeal	177	NA	pair	276	1196402	149	79.9	90.31	7823	435	39	170	111	148	153	65	1340	43.002	122	100	100	7	6	100	penA Type 43 NonMosaic; A501V, A517G	A39T	Wild Type	Wild Type	S91F, D95A	Wild Type	Wild Type	Detected	1	Resistant	>8	Resistant	0.03	Susceptible	2	Resistant	0.125	Susceptible	SRR8559472	PRJNA520805
	AUSMDU00012324	2017-04-06	F	20-29	Urogenital	38	Persistent	cluster	221	1342976	149	89.7	90.02	11428	126	39	170	238	734	153	133	63	2.001	9	1	100	100	100	100	penA Type II NonMosaic; A517G	A39T	Wild Type	Wild Type	Wild Type	Wild Type	Wild Type	Not detected	0.25	Less susceptible	<=4	Resistant	<=0.008	Susceptible	<=0.03	Susceptible	0.5	Susceptible	SRR8559469	PRJNA520805
	AUSMDU00012325	2017-04-06	F	20-29	Urogenital	198	NA	singleton	218	1420470	149	94.8	90.85	7827	59	39	67	158	148	153	65	NEW	13.001	19	16	1	1	9	100	penA Type XIII NonMosaic; A501V, A517G	-35A Del, G45D	G120N	L421P	S91F, D95G	D86N	Wild Type	Not detected	0.25	Less susceptible	<=4	Resistant	0.016	Susceptible	4	Resistant	0.125	Susceptible	SRR8559470	PRJNA520805
	AUSMDU00012326	2017-04-06	M	20-29	Urogenital	199	NA	singleton	222	1253948	149	83.7	90.22	11428	126	39	170	238	734	153	133	63	2.001	9	1	100	100	100	100	penA Type II NonMosaic; A517G	A39T	Wild Type	Wild Type	Wild Type	Wild Type	Wild Type	Not detected	0.25	Less susceptible	<=4	Resistant	<=0.008	Susceptible	<=0.03	Susceptible	0.25	Susceptible	SRR8559467	PRJNA520805
	AUSMDU00012327	2017-04-07	F	20-29	Urogenital	20	NA	cluster	211	1177008	149	78.6	90.02	9363	126	39	67	238	148	153	133	63	2.001	9	1	100	100	100	100	penA Type II NonMosaic; A517G	A39T	Wild Type	Wild Type	Wild Type	Wild Type	Wild Type	Not detected	0.25	Less susceptible	<=4	Resistant	<=0.008	Susceptible	<=0.03	Susceptible	0.5	Susceptible	SRR8559468	PRJNA520805
	AUSMDU00012328	2017-04-08	M	20-29	Other	200	NA	cluster	280	1234278	149	82.4	90.83	1600	126	39	67	78	148	153	65	2957	2.001	29	13	100	100	100	100	penA Type II NonMosaic; A517G	Wild Type	porB1a	Wild Type	Wild Type	Wild Type	Wild Type	Not detected	0.25	Less susceptible	<=4	Resistant	<=0.008	Susceptible	<=0.03	Susceptible	0.125	Susceptible	SRR8559465	PRJNA520805
	AUSMDU00012329	2017-04-07	M	20-29	Urogenital	26	Persistent	cluster	240	1198738	149	80	91.34	7359	109	39	170	156	188	71	65	231	2.002	42	100	100	10	2	100	penA Type II NonMosaic; A517G	A39T	Wild Type	Wild Type	Wild Type	Wild Type	Wild Type	Not detected	0.125	Less susceptible	<=4	Resistant	<=0.008	Susceptible	<=0.03	Susceptible	0.25	Susceptible	SRR8559466	PRJNA520805
	AUSMDU00012330	2017-04-04	F	20-29	Urogenital	93	Persistent	cluster	242	1239804	149	82.8	91.35	7359	109	39	170	156	188	71	65	231	2.002	42	100	100	10	2	100	penA Type II NonMosaic; A517G	A39T	Wild Type	Wild Type	Wild Type	Wild Type	Wild Type	Not detected	0.25	Less susceptible	<=4	Resistant	<=0.008	Susceptible	<=0.03	Susceptible	0.25	Susceptible	SRR8559463	PRJNA520805
	AUSMDU00012331	2017-04-07	M	60-69	Pharyngeal	58	NA	cluster	211	1017770	149	67.9	90.41	8143	59	39	170	78	146	154	65	426	2.002	40	13	100	7	4	100	penA Type II NonMosaic; A517G	A39T	porB1a	Wild Type	S91F, D95A	D86N	Wild Type	Detected	>2	Resistant	<=4	Resistant	<=0.008	Susceptible	8	Resistant	0.25	Susceptible	SRR8559464	PRJNA520805
	AUSMDU00012332	2017-04-10	M	40-49	Urogenital	1	Not persistent	cluster	215	1264406	149	84.4	90.06	9363	126	39	67	238	148	153	133	1034	2.02	39	11	100	100	100	100	penA Type II NonMosaic; A517G	Meningiditis-like promoter	G120K, A121N	Wild Type	Wild Type	Wild Type	Wild Type	Not detected	0.5	Less susceptible	<=4	Resistant	<=0.008	Susceptible	<=0.03	Susceptible	2	Resistant	SRR8559185	PRJNA520805
	AUSMDU00012333	2017-04-10	M	20-29	Urogenital	201	NA	singleton	205	1238794	149	82.7	91.25	7359	109	39	170	156	188	71	65	231	2.002	42	100	100	10	2	100	penA Type II NonMosaic; A517G	A39T	Wild Type	Wild Type	Wild Type	Wild Type	Wild Type	Not detected	0.25	Less susceptible	<=4	Resistant	<=0.008	Susceptible	<=0.03	Susceptible	0.125	Susceptible	SRR8559184	PRJNA520805
	AUSMDU00012334	2017-04-10	M	20-29	Pharyngeal	15	Persistent	cluster	225	1393750	149	93	91.02	1579	109	39	67	111	148	153	65	139	9.001	1	8	1	100	2	100	penA Type IX NonMosaic; A517G	-35A Del	G120K, A121D	L421P	Wild Type	Wild Type	Wild Type	Not detected	1	Resistant	<=4	Resistant	0.016	Susceptible	<=0.03	Susceptible	0.25	Susceptible	SRR8559183	PRJNA520805
	AUSMDU00012335	2017-04-10	M	30-39	Urogenital	16	Not persistent	cluster	214	1390266	149	92.8	90.44	8143	59	39	170	78	146	154	65	426	2.002	40	13	100	7	4	100	penA Type II NonMosaic; A517G	A39T	porB1a	Wild Type	S91F, D95A	D86N	Wild Type	Detected	>2	Resistant	<=4	Resistant	<=0.008	Susceptible	8	Resistant	0.125	Susceptible	SRR8559182	PRJNA520805
	AUSMDU00012336	2017-04-11	M	20-29	Urogenital	77	NA	cluster	193	890562	149	59.4	91.55	8143	59	39	170	78	146	154	65	436	2.002	40	100	100	7	3	100	penA Type II NonMosaic; A517G	A39T	Wild Type	Wild Type	S91F, D95A	S87R	Wild Type	Not detected	0.25	Less susceptible	<=4	Resistant	<=0.008	Susceptible	8	Resistant	0.25	Susceptible	SRR8559181	PRJNA520805
	AUSMDU00012337	2017-04-11	M	40-49	Pharyngeal	16	Not persistent	cluster	223	1052566	149	70.3	90.87	8143	59	39	170	78	146	154	65	426	2.002	40	13	100	7	4	100	penA Type II NonMosaic; A517G	A39T	porB1a	Wild Type	S91F, D95A	D86N	Wild Type	Detected	>2	Resistant	<=4	Resistant	<=0.008	Susceptible	8	Resistant	0.25	Susceptible	SRR8559180	PRJNA520805
	AUSMDU00012338	2017-04-11	M	20-29	Urogenital	114	NA	pair	204	1129768	149	75.4	91.48	8143	59	39	170	78	146	154	65	426	2.002	40	13	100	7	4	100	penA Type II NonMosaic; A517G	A39T	porB1a	Wild Type	S91F, D95A	D86N	Wild Type	Not detected	0.25	Less susceptible	<=4	Resistant	<=0.008	Susceptible	4	Resistant	0.25	Susceptible	SRR8559179	PRJNA520805
	AUSMDU00012339	2017-04-11	M	20-29	Pharyngeal	129	NA	cluster	213	1134990	149	75.8	90.83	7359	109	39	170	156	188	71	65	1897	2.002	42	1	100	10	2	100	penA Type II NonMosaic; A517G	A39T	Wild Type	Wild Type	Wild Type	Wild Type	Wild Type	Not detected	0.25	Less susceptible	<=4	Resistant	<=0.008	Susceptible	<=0.03	Susceptible	0.25	Susceptible	SRR8559178	PRJNA520805
	AUSMDU00012340	2017-04-11	M	30-39	Urogenital	58	NA	cluster	180	1075190	149	71.8	90.47	8143	59	39	170	78	146	154	65	426	2.002	40	13	100	7	4	100	penA Type II NonMosaic; A517G	A39T	porB1a	Wild Type	S91F, D95A	D86N	Wild Type	Detected	>2	Resistant	<=4	Resistant	<=0.008	Susceptible	8	Resistant	0.25	Susceptible	SRR8559177	PRJNA520805
	AUSMDU00012341	2017-04-11	F	20-29	Pharyngeal	50	Persistent	cluster	264	1230736	149	82.2	89.37	8145	59	39	67	156	148	153	65	1724	14.001	49	100	100	7	20	100	penA Type XIV NonMosaic; A517G	A39T	Wild Type	Wild Type	S91F, D95A	S87N	Wild Type	Detected	>2	Resistant	<=4	Resistant	<=0.008	Susceptible	8	Resistant	<=0.06	Susceptible	SRR8559176	PRJNA520805
	AUSMDU00012342	2017-04-11	M	30-39	Urogenital	202	NA	singleton	230	1214430	149	81.1	91.91	8122	59	142	67	156	188	153	65	299	22.001	50	3	100	100	1	100	penA Type XXII NonMosaic; A517G	Wild Type	A121S	Wild Type	Wild Type	Wild Type	Wild Type	Not detected	0.25	Less susceptible	<=4	Resistant	<=0.008	Susceptible	<=0.03	Susceptible	<=0.06	Susceptible	SRR8559590	PRJNA520805
	AUSMDU00012343	2017-04-10	M	20-29	Rectal	15	Persistent	cluster	202	1265216	149	84.5	91.3	1579	109	39	67	111	148	153	65	139	9.001	1	8	1	100	2	100	penA Type IX NonMosaic; A517G	-35A Del	G120K, A121D	L421P	Wild Type	Wild Type	Wild Type	Not detected	1	Resistant	<=4	Resistant	0.016	Susceptible	<=0.03	Susceptible	0.25	Susceptible	SRR8559591	PRJNA520805
	AUSMDU00012344	2017-04-07	M	20-29	Pharyngeal	15	Persistent	cluster	187	1307370	149	87.3	91.06	1579	109	39	67	111	148	153	65	139	9.001	1	8	1	100	2	100	penA Type IX NonMosaic; A517G	-35A Del	G120K, A121D	L421P	Wild Type	Wild Type	Wild Type	Not detected	1	Resistant	<=4	Resistant	0.016	Susceptible	<=0.03	Susceptible	0.5	Susceptible	SRR8559592	PRJNA520805
	AUSMDU00012345	2017-04-10	M	20-29	Rectal	1	Not persistent	cluster	242	1279964	149	85.4	90.17	9363	126	39	67	238	148	153	133	1034	2.02	39	11	100	100	100	100	penA Type II NonMosaic; A517G	Meningiditis-like promoter	G120K, A121N	Wild Type	Wild Type	Wild Type	Wild Type	Not detected	0.5	Less susceptible	<=4	Resistant	<=0.008	Susceptible	<=0.03	Susceptible	2	Resistant	SRR8559593	PRJNA520805
	AUSMDU00012346	2017-04-11	M	30-39	Rectal	15	Persistent	cluster	171	1361060	149	90.9	91.19	1579	109	39	67	111	148	153	65	139	9.001	1	8	1	100	2	100	penA Type IX NonMosaic; A517G	-35A Del	G120K, A121D	L421P	Wild Type	Wild Type	Wild Type	Not detected	1	Resistant	<=4	Resistant	0.016	Susceptible	<=0.03	Susceptible	0.25	Susceptible	SRR8559594	PRJNA520805
	AUSMDU00012347	2017-04-11	M	0-19	Pharyngeal	14	Persistent	cluster	219	936786	149	62.5	91.79	8122	59	142	67	156	188	153	65	299	22.001	50	3	100	100	1	100	penA Type XXII NonMosaic; A517G	Wild Type	A121S	Wild Type	Wild Type	Wild Type	Wild Type	Not detected	0.25	Less susceptible	<=4	Resistant	<=0.008	Susceptible	<=0.03	Susceptible	0.125	Susceptible	SRR8559595	PRJNA520805
	AUSMDU00012348	2017-04-11	M	50-59	Urogenital	15	Persistent	cluster	193	1198238	149	80	91.37	1579	109	39	67	111	148	153	65	139	9.001	1	8	1	100	2	100	penA Type IX NonMosaic; A517G	-35A Del	G120K, A121D	L421P	Wild Type	Wild Type	Wild Type	Not detected	1	Resistant	<=4	Resistant	0.016	Susceptible	<=0.03	Susceptible	0.5	Susceptible	SRR8559596	PRJNA520805
	AUSMDU00012386	2017-04-13	M	40-49	Rectal	14	Persistent	cluster	242	1008710	148	66.9	89.95	8122	59	142	67	156	188	153	65	299	22.001	50	3	100	100	1	100	penA Type XXII NonMosaic; A517G	Wild Type	A121S	Wild Type	Wild Type	Wild Type	Wild Type	Not detected	0.25	Less susceptible	<=4	Resistant	<=0.008	Susceptible	<=0.03	Susceptible	<=0.06	Susceptible	SRR8559597	PRJNA520805
	AUSMDU00012387	2017-04-13	M	30-39	Pharyngeal	203	Not persistent	cluster	233	1163942	149	77.7	88.23	9362	126	39	67	238	147	153	133	63	2.001	9	1	100	100	100	100	penA Type II NonMosaic; A517G	A39T	Wild Type	Wild Type	Wild Type	Wild Type	Wild Type	Not detected	0.25	Less susceptible	<=4	Resistant	<=0.008	Susceptible	<=0.03	Susceptible	0.5	Susceptible	SRR8559598	PRJNA520805
	AUSMDU00012388	2017-04-12	M	30-39	Urogenital	204	NA	singleton	238	1064802	148	70.6	87.75	9902	126	39	67	111	146	153	65	NEW	22.001	19	8	1	1	3	100	penA Type XXII NonMosaic; A517G	-35A Del, G45D	G120K, A121D	L421P	S91F, D95G	S87R	Wild Type	Detected	>2	Resistant	<=4	Resistant	0.016	Susceptible	>16	Resistant	0.5	Susceptible	SRR8559599	PRJNA520805
	AUSMDU00012390	2017-04-07	M	20-29	Urogenital	38	Persistent	cluster	238	1284236	148	85.2	88.22	11428	126	39	170	238	734	153	133	63	2.001	9	1	100	100	100	100	penA Type II NonMosaic; A517G	A39T	Wild Type	Wild Type	Wild Type	Wild Type	Wild Type	Not detected	0.25	Less susceptible	<=4	Resistant	<=0.008	Susceptible	<=0.03	Susceptible	0.5	Susceptible	SRR8559915	PRJNA520805
	AUSMDU00012391	2017-04-10	M	20-29	Urogenital	14	Persistent	cluster	263	1091014	149	72.8	90.29	8122	59	142	67	156	188	153	65	299	22.001	50	3	100	100	1	100	penA Type XXII NonMosaic; A517G	Wild Type	A121S	Wild Type	Wild Type	Wild Type	Wild Type	Not detected	0.25	Less susceptible	<=4	Resistant	<=0.008	Susceptible	<=0.03	Susceptible	0.125	Susceptible	SRR8559912	PRJNA520805
	AUSMDU00012392	2017-04-12	M	20-29	Urogenital	205	NA	singleton	243	980558	148	65	87.44	13333	59	39	170	78	148	153	133	719	2.002	89	100	100	7	4	100	penA Type II NonMosaic; A517G	A39T	Wild Type	Wild Type	S91F, D95A	D86N	Wild Type	Detected	>2	Resistant	>8	Resistant	<=0.008	Susceptible	4	Resistant	<=0.06	Susceptible	SRR8559913	PRJNA520805
	AUSMDU00012393	2017-04-12	M	30-39	Urogenital	33	Persistent	cluster	174	1242170	149	82.9	89.53	7363	59	39	67	78	148	153	65	1127	92.001	16	1	1	1	10	100	penA Type 92 Mosaic; N513Y	-35A Del	Wild Type	L421P	S91F, D95G	Wild Type	Wild Type	Not detected	0.25	Less susceptible	<=4	Resistant	0.016	Susceptible	8	Resistant	0.25	Susceptible	SRR8559910	PRJNA520805
	AUSMDU00012394	2017-04-14	M	40-49	Urogenital	38	Persistent	cluster	231	1150108	149	76.8	88.37	11428	126	39	170	238	734	153	133	63	2.001	9	1	100	100	100	100	penA Type II NonMosaic; A517G	A39T	Wild Type	Wild Type	Wild Type	Wild Type	Wild Type	Not detected	0.25	Less susceptible	<=4	Resistant	<=0.008	Susceptible	<=0.03	Susceptible	0.25	Susceptible	SRR8559911	PRJNA520805
	AUSMDU00012395	2017-04-12	M	20-29	Rectal	206	NA	singleton	208	846514	149	56.5	89.14	7359	109	39	170	156	188	71	65	231	2.002	42	100	100	10	2	100	penA Type II NonMosaic; A517G	A39T	Wild Type	Wild Type	Wild Type	Wild Type	Wild Type	Not detected	0.06	Less susceptible	<=4	Resistant	<=0.008	Susceptible	<=0.03	Susceptible	<=0.06	Susceptible	SRR8559908	PRJNA520805
	AUSMDU00012396	2017-04-12	M	20-29	Rectal	4	NA	cluster	209	1287496	149	85.9	88.04	9363	126	39	67	238	148	153	133	193	2.001	39	11	100	100	100	100	penA Type II NonMosaic; A517G	Meningiditis-like promoter	G120K, A121N	Wild Type	Wild Type	Wild Type	Wild Type	Not detected	0.5	Less susceptible	<=4	Resistant	0.016	Susceptible	<=0.03	Susceptible	1	Resistant	SRR8559909	PRJNA520805
	AUSMDU00012397	2017-04-12	M	20-29	Urogenital	1	Not persistent	cluster	221	1178292	148	78.1	87.91	9363	126	39	67	238	148	153	133	1034	2.02	39	11	100	100	100	100	penA Type II NonMosaic; A517G	Meningiditis-like promoter	G120K, A121N	Wild Type	Wild Type	Wild Type	Wild Type	Not detected	0.5	Less susceptible	<=4	Resistant	<=0.008	Susceptible	<=0.03	Susceptible	1	Resistant	SRR8559906	PRJNA520805
	AUSMDU00012398	2017-04-12	M	20-29	Pharyngeal	14	Persistent	cluster	211	1214672	148	80.5	89.88	8122	59	142	67	156	188	153	65	299	22.001	50	3	100	100	1	100	penA Type XXII NonMosaic; A517G	Wild Type	A121S	Wild Type	Wild Type	Wild Type	Wild Type	Not detected	0.25	Less susceptible	<=4	Resistant	<=0.008	Susceptible	<=0.03	Susceptible	0.125	Susceptible	SRR8559907	PRJNA520805
	AUSMDU00012399	2017-04-13	M	20-29	Rectal	35	NA	cluster	217	1049278	149	70	89.04	8156	59	39	67	111	150	153	65	442	2.001	1	1	1	100	2	100	penA Type II NonMosaic; A517G	-35A Del	Wild Type	L421P	Wild Type	Wild Type	Wild Type	Not detected	0.25	Less susceptible	<=4	Resistant	<=0.008	Susceptible	<=0.03	Susceptible	0.25	Susceptible	SRR8559697	PRJNA520805
	AUSMDU00012401	2017-04-13	M	20-29	Rectal	15	Persistent	cluster	284	894564	149	59.7	89.53	1579	109	39	67	111	148	153	65	139	9.001	1	8	1	100	2	100	penA Type IX NonMosaic; A517G	-35A Del	G120K, A121D	L421P	Wild Type	Wild Type	Wild Type	Not detected	1	Resistant	<=4	Resistant	0.03	Susceptible	<=0.03	Susceptible	0.5	Susceptible	SRR8559699	PRJNA520805
	AUSMDU00012402	2017-04-11	M	20-29	Pharyngeal	200	NA	cluster	227	935874	148	62.1	89.23	1600	126	39	67	78	148	153	65	2957	2.001	29	13	100	100	100	100	penA Type II NonMosaic; A517G	Wild Type	porB1a	Wild Type	Wild Type	Wild Type	Wild Type	Not detected	0.5	Less susceptible	<=4	Resistant	<=0.008	Susceptible	<=0.03	Susceptible	0.25	Susceptible	SRR8559698	PRJNA520805
	AUSMDU00012403	2017-04-11	M	30-39	Urogenital	50	Persistent	cluster	238	1511684	148	100.2	87.65	8145	59	39	67	156	148	153	65	1724	14.001	49	100	100	7	20	100	penA Type XIV NonMosaic; A517G	A39T	Wild Type	Wild Type	S91F, D95A	S87N	Wild Type	Detected	>2	Resistant	<=4	Resistant	<=0.008	Susceptible	4	Resistant	<=0.06	Susceptible	SRR8559693	PRJNA520805
	AUSMDU00012404	2017-04-10	M	60-69	Urogenital	207	NA	singleton	240	1015620	149	67.8	87.95	9363	126	39	67	238	148	153	133	NEW	2.02	39	3	100	100	100	100	penA Type II NonMosaic; A517G	Meningiditis-like promoter	A121S	Wild Type	Wild Type	Wild Type	Wild Type	Not detected	0.25	Less susceptible	<=4	Resistant	<=0.008	Susceptible	<=0.03	Susceptible	1	Resistant	SRR8559692	PRJNA520805
	AUSMDU00012405	2017-04-13	M	20-29	Urogenital	33	Persistent	cluster	202	1153386	148	76.5	89.64	7363	59	39	67	78	148	153	65	1127	92.001	16	1	1	1	10	100	penA Type 92 Mosaic; N513Y	-35A Del	Wild Type	L421P	S91F, D95G	Wild Type	Wild Type	Not detected	0.25	Less susceptible	<=4	Resistant	0.016	Susceptible	8	Resistant	0.25	Susceptible	SRR8559695	PRJNA520805
	AUSMDU00012407	2017-04-11	F	40-49	Urogenital	34	NA	cluster	188	1055664	148	70	89.68	7359	109	39	170	156	188	71	65	231	2.002	42	100	100	10	2	100	penA Type II NonMosaic; A517G	A39T	Wild Type	Wild Type	Wild Type	Wild Type	Wild Type	Not detected	0.125	Less susceptible	<=4	Resistant	<=0.008	Susceptible	<=0.03	Susceptible	0.25	Susceptible	SRR8559691	PRJNA520805
	AUSMDU00012408	2017-04-13	M	30-39	Rectal	208	NA	singleton	226	1279812	148	84.9	88.5	11428	126	39	170	238	734	153	133	63	2.001	9	1	100	100	100	100	penA Type II NonMosaic; A517G	A39T	Wild Type	Wild Type	Wild Type	Wild Type	Wild Type	Not detected	0.25	Less susceptible	<=4	Resistant	<=0.008	Susceptible	<=0.03	Susceptible	0.25	Susceptible	SRR8559690	PRJNA520805
	AUSMDU00012409	2017-04-13	M	30-39	Rectal	1	Not persistent	cluster	211	1258272	148	83.4	87.87	9363	126	39	67	238	148	153	133	1034	2.02	39	11	100	100	100	100	penA Type II NonMosaic; A517G	Meningiditis-like promoter	G120K, A121N	Wild Type	Wild Type	Wild Type	Wild Type	Not detected	0.5	Less susceptible	<=4	Resistant	<=0.008	Susceptible	<=0.03	Susceptible	2	Resistant	SRR8559174	PRJNA520805
	AUSMDU00012439	2017-04-15	M	30-39	Urogenital	33	Persistent	cluster	170	1840994	148	122.1	90.16	7363	59	39	67	78	148	153	65	1127	92.001	16	1	1	1	10	100	penA Type 92 Mosaic; N513Y	-35A Del	Wild Type	L421P	S91F, D95G	Wild Type	Wild Type	Not detected	0.5	Less susceptible	<=4	Resistant	0.03	Susceptible	8	Resistant	0.25	Susceptible	SRR8559175	PRJNA520805
	AUSMDU00012440	2017-04-16	M	30-39	Urogenital	33	Persistent	cluster	175	1624712	149	108.5	90.35	7363	59	39	67	78	148	153	65	1037	92.001	16	10	1	1	10	100	penA Type 92 Mosaic; N513Y	-35A Del	G120K, A121D	L421P	S91F, D95G	Wild Type	Wild Type	Not detected	0.5	Less susceptible	<=4	Resistant	0.016	Susceptible	16	Resistant	0.25	Susceptible	SRR8559781	PRJNA520805
	AUSMDU00012441	2017-04-16	M	20-29	Rectal	33	Persistent	cluster	160	1506418	149	100.6	90.36	7363	59	39	67	78	148	153	65	1037	92.001	16	10	1	1	10	100	penA Type 92 Mosaic; N513Y	-35A Del	G120K, A121D	L421P	S91F, D95G	Wild Type	Wild Type	Not detected	0.5	Less susceptible	<=4	Resistant	0.03	Susceptible	>16	Resistant	0.25	Susceptible	SRR8559939	PRJNA520805
	AUSMDU00012442	2017-04-14	M	20-29	Urogenital	21	Not persistent	cluster	167	1450472	149	96.8	89.14	9363	126	39	67	238	148	153	133	63	2.001	9	1	100	100	100	100	penA Type II NonMosaic; A517G	A39T	Wild Type	Wild Type	Wild Type	Wild Type	Wild Type	Not detected	0.25	Less susceptible	<=4	Resistant	<=0.008	Susceptible	<=0.03	Susceptible	0.5	Susceptible	SRR8559170	PRJNA520805
	AUSMDU00012443	2017-04-13	F	30-39	Urogenital	15	Persistent	cluster	160	1642646	149	109.7	90.3	1579	109	39	67	111	148	153	65	139	9.001	1	8	1	100	2	100	penA Type IX NonMosaic; A517G	-35A Del	G120K, A121D	L421P	Wild Type	Wild Type	Wild Type	Not detected	1	Resistant	<=4	Resistant	0.03	Susceptible	<=0.03	Susceptible	0.25	Susceptible	SRR8559171	PRJNA520805
	AUSMDU00012444	2017-04-18	M	20-29	Urogenital	1	Not persistent	cluster	233	1389580	149	92.8	89.01	9363	126	39	67	238	148	153	133	1034	2.02	39	11	100	100	100	100	penA Type II NonMosaic; A517G	Meningiditis-like promoter	G120K, A121N	Wild Type	Wild Type	Wild Type	Wild Type	Not detected	0.5	Less susceptible	<=4	Resistant	<=0.008	Susceptible	<=0.03	Susceptible	2	Resistant	SRR8559172	PRJNA520805
	AUSMDU00012445	2017-04-18	M	20-29	Rectal	162	NA	cluster	192	1284120	149	85.7	89.26	11428	126	39	170	238	734	153	133	63	2.001	9	1	100	100	100	100	penA Type II NonMosaic; A517G	A39T	Wild Type	Wild Type	Wild Type	Wild Type	Wild Type	Not detected	0.25	Less susceptible	<=4	Resistant	<=0.008	Susceptible	<=0.03	Susceptible	0.5	Susceptible	SRR8559173	PRJNA520805
	AUSMDU00012446	2017-04-18	M	50-59	Rectal	209	NA	singleton	247	1280808	149	85.5	90.04	11981	109	112	170	111	148	153	65	934	5.002	1	21	1	1	3	100	penA Type V Nonmosaic; A517G, G543S	-35A Del	G120N, A121D	L421P	S91F, D95G	S87R	Wild Type	Not detected	1	Resistant	<=4	Resistant	0.016	Susceptible	16	Resistant	0.5	Susceptible	SRR8559951	PRJNA520805
	AUSMDU00012447	2017-04-18	F	30-39	Urogenital	210	NA	singleton	200	1620330	149	108.2	89.28	1580	126	39	67	111	148	153	133	182	2.001	25	3	100	100	100	100	penA Type II NonMosaic; A517G	G45D	A121S	Wild Type	Wild Type	Wild Type	Wild Type	Not detected	0.5	Less susceptible	<=4	Resistant	0.03	Susceptible	<=0.03	Susceptible	0.5	Susceptible	SRR8559600	PRJNA520805
	AUSMDU00012448	2017-04-20	M	20-29	Urogenital	211	NA	cluster	184	1541582	149	102.9	90.33	7363	59	39	67	78	148	153	65	158	44.001	16	10	1	1	10	100	penA Type 44 NonMosaic; A501T, A517G	-35A Del	G120K, A121D	L421P	S91F, D95G	Wild Type	Wild Type	Not detected	0.5	Less susceptible	<=4	Resistant	0.03	Susceptible	>16	Resistant	0.25	Susceptible	SRR8559376	PRJNA520805
	AUSMDU00012449	2017-04-20	M	50-59	Rectal	15	Persistent	cluster	162	1408852	149	94	90.34	1579	109	39	67	111	148	153	65	139	9.001	1	8	1	100	2	100	penA Type IX NonMosaic; A517G	-35A Del	G120K, A121D	L421P	Wild Type	Wild Type	Wild Type	Not detected	1	Resistant	<=4	Resistant	0.03	Susceptible	<=0.03	Susceptible	0.5	Susceptible	SRR8559371	PRJNA520805
	AUSMDU00012451	2017-04-18	M	0-19	Urogenital	67	NA	cluster	174	1501410	149	100.2	89.38	11864	126	39	785	238	148	153	133	439	2.001	9	1	100	100	1	100	penA Type II NonMosaic; A517G	A39T	Wild Type	Wild Type	Wild Type	Wild Type	Wild Type	Not detected	0.125	Less susceptible	<=4	Resistant	<=0.008	Susceptible	<=0.03	Susceptible	0.5	Susceptible	SRR8559373	PRJNA520805
	AUSMDU00012452	2017-04-18	M	50-59	Urogenital	23	Not persistent	cluster	237	1450420	149	96.8	90.17	11981	109	112	170	111	148	153	65	934	5.002	1	21	1	1	3	100	penA Type V Nonmosaic; A517G, G543S	-35A Del	G120N, A121D	L421P	S91F, D95G	S87R	Wild Type	Not detected	1	Resistant	<=4	Resistant	0.016	Susceptible	16	Resistant	0.5	Susceptible	SRR8559380	PRJNA520805
	AUSMDU00012453	2017-04-18	F	40-49	Urogenital	33	Persistent	cluster	187	1440692	149	96.2	90.58	7363	59	39	67	78	148	153	65	1127	92.001	16	1	1	1	10	100	penA Type 92 Mosaic; N513Y	-35A Del	Wild Type	L421P	S91F, D95G	Wild Type	Wild Type	Not detected	0.25	Less susceptible	<=4	Resistant	0.016	Susceptible	16	Resistant	0.25	Susceptible	SRR8559379	PRJNA520805
	AUSMDU00012454	2017-04-18	M	20-29	Urogenital	140	NA	cluster	201	1255592	149	83.8	90.7	13480	109	39	170	78	146	154	65	NEW	2.002	54	100	100	7	4	100	penA Type II NonMosaic; A517G	A39T	Wild Type	Wild Type	S91F, D95A	D86N	Wild Type	Not detected	0.125	Less susceptible	<=4	Resistant	<=0.008	Susceptible	8	Resistant	<=0.06	Susceptible	SRR8559378	PRJNA520805
	AUSMDU00012455	2017-04-20	F	20-29	Urogenital	26	Persistent	cluster	202	1760790	149	117.5	90.28	7359	109	39	170	156	188	71	65	231	2.002	42	100	100	10	2	100	penA Type II NonMosaic; A517G	A39T	Wild Type	Wild Type	Wild Type	Wild Type	Wild Type	Not detected	0.125	Less susceptible	<=4	Resistant	<=0.008	Susceptible	<=0.03	Susceptible	0.25	Susceptible	SRR8559377	PRJNA520805
	AUSMDU00012456	2017-04-21	M	50-59	Urogenital	1	Not persistent	cluster	206	1580004	149	105.5	89.14	9363	126	39	67	238	148	153	133	1034	2.02	39	11	100	100	100	100	penA Type II NonMosaic; A517G	Meningiditis-like promoter	G120K, A121N	Wild Type	Wild Type	Wild Type	Wild Type	Not detected	0.5	Less susceptible	<=4	Resistant	<=0.008	Susceptible	<=0.03	Susceptible	2	Resistant	SRR8559382	PRJNA520805
	AUSMDU00012457	2017-04-21	M	30-39	Rectal	23	Not persistent	cluster	215	1870928	149	124.9	89.46	11981	109	112	170	111	148	153	65	934	5.002	1	21	1	1	3	100	penA Type V Nonmosaic; A517G, G543S	-35A Del	G120N, A121D	L421P	S91F, D95G	S87R	Wild Type	Not detected	0.03	Susceptible	<=4	Resistant	0.016	Susceptible	16	Resistant	1	Resistant	SRR8559381	PRJNA520805
	AUSMDU00012458	2017-04-12	F	20-29	Urogenital	26	Persistent	cluster	210	1604276	149	107.1	90.46	7359	109	39	170	156	188	71	65	231	2.002	42	100	100	10	2	100	penA Type II NonMosaic; A517G	A39T	Wild Type	Wild Type	Wild Type	Wild Type	Wild Type	Not detected	0.125	Less susceptible	<=4	Resistant	<=0.008	Susceptible	<=0.03	Susceptible	0.25	Susceptible	SRR8559546	PRJNA520805
	AUSMDU00012459	2017-04-21	M	20-29	Urogenital	1	Not persistent	cluster	211	1590142	149	106.2	89.16	9363	126	39	67	238	148	153	133	1034	2.02	39	11	100	100	100	100	penA Type II NonMosaic; A517G	Meningiditis-like promoter	G120K, A121N	Wild Type	Wild Type	Wild Type	Wild Type	Not detected	0.25	Less susceptible	<=4	Resistant	<=0.008	Susceptible	<=0.03	Susceptible	1	Resistant	SRR8559547	PRJNA520805
	AUSMDU00012460	2017-04-21	M	20-29	Pharyngeal	212	NA	pair	178	1500072	149	100.1	90.18	1579	109	39	67	111	148	153	65	139	9.001	1	8	1	100	2	100	penA Type IX NonMosaic; A517G	-35A Del	G120K, A121D	L421P	Wild Type	Wild Type	Wild Type	Not detected	1	Resistant	<=4	Resistant	0.016	Susceptible	<=0.03	Susceptible	0.5	Susceptible	SRR8559544	PRJNA520805
	AUSMDU00012461	2017-04-21	M	30-39	Urogenital	213	NA	singleton	219	1357246	149	90.6	90.75	8143	59	39	170	78	146	154	65	436	2.002	40	100	100	7	3	100	penA Type II NonMosaic; A517G	A39T	Wild Type	Wild Type	S91F, D95A	S87R	Wild Type	Not detected	0.125	Less susceptible	<=4	Resistant	<=0.008	Susceptible	16	Resistant	0.25	Susceptible	SRR8559545	PRJNA520805
	AUSMDU00012462	2017-04-21	M	30-39	Pharyngeal	77	NA	cluster	184	1272732	149	85	90.77	8143	59	39	170	78	146	154	65	436	2.002	40	100	100	7	3	100	penA Type II NonMosaic; A517G	A39T	Wild Type	Wild Type	S91F, D95A	S87R	Wild Type	Not detected	0.125	Less susceptible	<=4	Resistant	<=0.008	Susceptible	16	Resistant	0.25	Susceptible	SRR8559550	PRJNA520805
	AUSMDU00012463	2017-04-20	M	20-29	Urogenital	35	NA	cluster	214	1847596	148	122.5	89.45	8156	59	39	67	111	150	153	65	NEW	2.001	1	1	1	100	2	-	penA Type II NonMosaic; A517G	-35A Del	Wild Type	L421P	Wild Type	Wild Type		Not detected	0.25	Less susceptible	<=4	Resistant	<=0.008	Susceptible	<=0.03	Susceptible	0.5	Susceptible	SRR8559551	PRJNA520805
	AUSMDU00012464	2017-04-18	M	50-59	Pharyngeal	214	NA	singleton	233	1653040	149	110.3	88.44	9363	126	39	67	238	148	153	133	193	2.001	39	11	100	100	100	100	penA Type II NonMosaic; A517G	Meningiditis-like promoter	G120K, A121N	Wild Type	Wild Type	Wild Type	Wild Type	Not detected	0.5	Less susceptible	<=4	Resistant	0.016	Susceptible	<=0.03	Susceptible	2	Resistant	SRR8559533	PRJNA520805
	AUSMDU00012466	2017-04-23	M	40-49	Urogenital	15	Persistent	cluster	163	1534132	149	102.4	90.55	1579	109	39	67	111	148	153	65	139	9.001	1	8	1	100	2	100	penA Type IX NonMosaic; A517G	-35A Del	G120K, A121D	L421P	Wild Type	Wild Type	Wild Type	Not detected	1	Resistant	<=4	Resistant	0.03	Susceptible	<=0.03	Susceptible	0.5	Susceptible	SRR8559560	PRJNA520805
	AUSMDU00012467	2017-04-24	M	30-39	Pharyngeal	215	NA	singleton	211	1385084	149	92.5	89.32	17221	126	39	785	78	148	153	133	439	2.001	9	1	100	100	1	100	penA Type II NonMosaic; A517G	A39T	Wild Type	Wild Type	Wild Type	Wild Type	Wild Type	Not detected	0.25	Less susceptible	<=4	Resistant	<=0.008	Susceptible	<=0.03	Susceptible	0.25	Susceptible	SRR8559561	PRJNA520805
	AUSMDU00012468	2017-04-24	F	40-49	Pharyngeal	216	NA	singleton	200	1268178	149	84.7	88.07	8780	59	39	67	158	149	71	65	3692	43.002	54	100	1	7	20	100	penA Type 43 NonMosaic; A501V, A517G	A39T	Wild Type	L421P	S91F, D95A	S87N	Wild Type	Detected	>2	Resistant	<=4	Resistant	0.016	Susceptible	8	Resistant	<=0.06	Susceptible	SRR8559429	PRJNA520805
	AUSMDU00012469	2017-04-24	M	40-49	Rectal	58	NA	cluster	180	1060208	149	70.8	89.77	8143	59	39	170	78	146	154	65	426	2.002	40	13	100	7	4	100	penA Type II NonMosaic; A517G	A39T	porB1a	Wild Type	S91F, D95A	D86N	Wild Type	Detected	>2	Resistant	<=4	Resistant	<=0.008	Susceptible	8	Resistant	0.25	Susceptible	SRR8559319	PRJNA520805
	AUSMDU00012470	2017-04-24	M	30-39	Rectal	217	NA	singleton	195	1551992	149	103.6	90.31	15679	1071	39	67	78	148	153	65	158	44.001	16	10	1	1	10	100	penA Type 44 NonMosaic; A501T, A517G	-35A Del	G120K, A121D	L421P	S91F, D95G	Wild Type	Wild Type	Not detected	0.5	Less susceptible	<=4	Resistant	0.03	Susceptible	>16	Resistant	0.25	Susceptible	SRR8559801	PRJNA520805
	AUSMDU00012471	2017-04-24	M	20-29	Rectal	23	Not persistent	cluster	230	1814736	149	121.1	89.57	11981	109	112	170	111	148	153	65	934	5.002	1	21	1	1	3	100	penA Type V Nonmosaic; A517G, G543S	-35A Del	G120N, A121D	L421P	S91F, D95G	S87R	Wild Type	Not detected	1	Resistant	<=4	Resistant	0.016	Susceptible	>16	Resistant	0.5	Susceptible	SRR8559800	PRJNA520805
	AUSMDU00012472	2017-04-24	M	30-39	Pharyngeal	108	NA	cluster	203	1539582	149	102.8	89.79	8156	59	39	67	111	150	153	65	442	2.001	1	1	1	100	2	100	penA Type II NonMosaic; A517G	-35A Del	Wild Type	L421P	Wild Type	Wild Type	Wild Type	Not detected	0.25	Less susceptible	<=4	Resistant	<=0.008	Susceptible	<=0.03	Susceptible	0.25	Susceptible	SRR8559803	PRJNA520805
	AUSMDU00012473	2017-04-24	M	20-29	Pharyngeal	77	NA	cluster	184	1368596	149	91.4	90.73	8143	59	39	170	78	146	154	65	436	2.002	40	100	100	7	3	100	penA Type II NonMosaic; A517G	A39T	Wild Type	Wild Type	S91F, D95A	S87R	Wild Type	Not detected	0.125	Less susceptible	<=4	Resistant	<=0.008	Susceptible	8	Resistant	0.25	Susceptible	SRR8559802	PRJNA520805
	AUSMDU00012474	2017-04-21	F	20-29	Urogenital	26	Persistent	cluster	198	1406918	149	93.9	90.26	7359	109	39	170	156	188	71	65	231	2.002	42	100	100	10	2	100	penA Type II NonMosaic; A517G	A39T	Wild Type	Wild Type	Wild Type	Wild Type	Wild Type	Not detected	0.125	Less susceptible	<=4	Resistant	<=0.008	Susceptible	<=0.03	Susceptible	<=0.06	Susceptible	SRR8559805	PRJNA520805
	AUSMDU00012475	2017-04-24	F	20-29	Urogenital	93	Persistent	cluster	203	1331928	149	88.9	90.38	7359	109	39	170	156	188	71	65	231	2.002	42	100	100	10	2	100	penA Type II NonMosaic; A517G	A39T	Wild Type	Wild Type	Wild Type	Wild Type	Wild Type	Not detected	0.25	Less susceptible	<=4	Resistant	<=0.008	Susceptible	<=0.03	Susceptible	0.25	Susceptible	SRR8559432	PRJNA520805
	AUSMDU00012476	2017-04-22	F	20-29	Urogenital	218	NA	pair	216	1117748	149	74.6	89.5	-	59	39	~789	111	148	71	65	NEW	43.002	69	13	100	7	20	100	penA Type 43 NonMosaic; A501V, A517G	Wild Type	porB1a	Wild Type	S91F, D95A	S87N	Wild Type	Detected	>2	Resistant	>8	Resistant	0.03	Susceptible	8	Resistant	<=0.06	Susceptible	SRR8559436	PRJNA520805
	AUSMDU00012477	2017-04-22	M	30-39	Urogenital	219	NA	singleton	201	1294616	149	86.4	90.32	7363	59	39	67	78	148	153	65	158	44.001	16	10	1	1	10	100	penA Type 44 NonMosaic; A501T, A517G	-35A Del	G120K, A121D	L421P	S91F, D95G	Wild Type	Wild Type	Not detected	0.5	Less susceptible	<=4	Resistant	0.03	Susceptible	>16	Resistant	0.25	Susceptible	SRR8559435	PRJNA520805
	AUSMDU00012478	2017-04-18	M	40-49	Urogenital	23	Not persistent	cluster	242	1644590	149	109.8	89.61	11981	109	112	170	111	148	153	65	934	5.002	1	21	1	1	3	100	penA Type V Nonmosaic; A517G, G543S	-35A Del	G120N, A121D	L421P	S91F, D95G	S87R	Wild Type	Not detected	1	Resistant	<=4	Resistant	0.03	Susceptible	16	Resistant	1	Resistant	SRR8559261	PRJNA520805
	AUSMDU00012479	2017-04-24	M	20-29	Pharyngeal	200	NA	cluster	211	1936590	148	128.4	89.78	1600	126	39	67	78	148	153	65	2957	2.001	29	13	100	100	100	100	penA Type II NonMosaic; A517G	Wild Type	porB1a	Wild Type	Wild Type	Wild Type	Wild Type	Not detected	0.25	Less susceptible	<=4	Resistant	<=0.008	Susceptible	<=0.03	Susceptible	0.125	Susceptible	SRR8559262	PRJNA520805
	AUSMDU00012480	2017-04-24	M	20-29	Rectal	220	NA	singleton	225	1836086	149	122.6	89.97	8156	59	39	67	111	150	153	65	2657	2.002	1	1	1	100	2	100	penA Type II NonMosaic; A517G	-35A Del	Wild Type	L421P	Wild Type	Wild Type	Wild Type	Not detected	0.25	Less susceptible	<=4	Resistant	<=0.008	Susceptible	<=0.03	Susceptible	0.125	Susceptible	SRR8559263	PRJNA520805
	AUSMDU00012481	2017-04-24	M	30-39	Urogenital	221	NA	singleton	222	1420686	149	94.8	90.21	11690	59	39	170	156	148	153	65	NEW	69.001	10	100	100	7	20	100	penA Type 69 NonMosaic; A517G	A39T	Wild Type	Wild Type	S91F, D95A	S87N	Wild Type	Not detected	0.125	Less susceptible	>8	Resistant	<=0.008	Susceptible	8	Resistant	<=0.06	Susceptible	SRR8559264	PRJNA520805
	AUSMDU00012482	2017-04-27	M	0-19	Urogenital	38	Persistent	cluster	184	1808048	149	120.7	89.18	11428	126	39	170	238	734	153	133	63	2.001	9	1	100	100	100	100	penA Type II NonMosaic; A517G	A39T	Wild Type	Wild Type	Wild Type	Wild Type	Wild Type	Not detected	0.25	Less susceptible	<=4	Resistant	<=0.008	Susceptible	<=0.03	Susceptible	0.25	Susceptible	SRR8559265	PRJNA520805
	AUSMDU00012483	2017-04-27	M	40-49	Rectal	222	NA	singleton	183	1536036	149	102.5	89.68	9363	126	39	67	238	148	153	133	63	2.001	9	1	100	100	100	100	penA Type II NonMosaic; A517G	A39T	Wild Type	Wild Type	Wild Type	Wild Type	Wild Type	Not detected	0.25	Less susceptible	<=4	Resistant	<=0.008	Susceptible	<=0.03	Susceptible	0.25	Susceptible	SRR8559266	PRJNA520805
	AUSMDU00012484	2017-04-27	M	20-29	Rectal	42	NA	cluster	224	1556948	149	103.9	89.8	1600	126	39	67	78	148	153	65	NEW	63.001	347	13	100	100	100	100	penA Type 63 Mosaic	Wild Type	porB1a	Wild Type	Wild Type	Wild Type	Wild Type	Not detected	0.25	Less susceptible	<=4	Resistant	<=0.008	Susceptible	<=0.03	Susceptible	0.125	Susceptible	SRR8559267	PRJNA520805
	AUSMDU00012485	2017-04-27	M	20-29	Rectal	23	Not persistent	cluster	215	2198872	149	146.8	89.7	11981	109	112	170	111	148	153	65	934	5.002	1	21	1	1	3	100	penA Type V Nonmosaic; A517G, G543S	-35A Del	G120N, A121D	L421P	S91F, D95G	S87R	Wild Type	Not detected	1	Resistant	<=4	Resistant	0.016	Susceptible	16	Resistant	0.5	Susceptible	SRR8559268	PRJNA520805
	AUSMDU00012486	2017-04-27	M	30-39	Urogenital	223	NA	singleton	180	1491598	148	98.9	89.75	1599	59	39	67	157	148	153	65	520	14.001	130	3	100	100	2	100	penA Type XIV NonMosaic; A517G	A39T	A121S	Wild Type	Wild Type	Wild Type	Wild Type	Not detected	0.06	Less susceptible	>8	Resistant	<=0.008	Susceptible	<=0.03	Susceptible	<=0.06	Susceptible	SRR8559259	PRJNA520805
	AUSMDU00012533	2017-04-27	M	20-29	Pharyngeal	224	NA	singleton	238	732114	149	48.9	90.38	8143	59	39	170	78	146	154	65	426	2.002	40	13	100	7	4	100	penA Type II NonMosaic; A517G	A39T	porB1a	Wild Type	S91F, D95A	D86N	Wild Type	Detected	>2	Resistant	<=4	Resistant	<=0.008	Susceptible	4	Resistant	0.25	Susceptible	SRR8559260	PRJNA520805
	AUSMDU00012534	2017-04-27	M	30-39	Rectal	225	NA	singleton	278	1021862	149	68.2	89.81	9362	126	39	67	238	147	153	133	63	2.001	9	1	100	100	100	100	penA Type II NonMosaic; A517G	A39T	Wild Type	Wild Type	Wild Type	Wild Type	Wild Type	Not detected	0.125	Less susceptible	<=4	Resistant	<=0.008	Susceptible	<=0.03	Susceptible	0.5	Susceptible	SRR8559750	PRJNA520805
	AUSMDU00012535	2017-04-27	M	30-39	Urogenital	38	Persistent	cluster	220	1008400	148	66.9	89.9	11428	126	39	170	238	734	153	133	63	2.001	9	1	100	100	100	100	penA Type II NonMosaic; A517G	A39T	Wild Type	Wild Type	Wild Type	Wild Type	Wild Type	Not detected	0.125	Less susceptible	<=4	Resistant	0.03	Susceptible	<=0.03	Susceptible	0.125	Susceptible	SRR8559738	PRJNA520805
	AUSMDU00012536	2017-04-27	M	20-29	Urogenital	21	Not persistent	cluster	183	868488	149	58	90.12	9363	126	39	67	238	148	153	133	63	2.001	9	1	100	100	100	100	penA Type II NonMosaic; A517G	A39T	Wild Type	Wild Type	Wild Type	Wild Type	Wild Type	Not detected	0.25	Less susceptible	<=4	Resistant	<=0.008	Susceptible	<=0.03	Susceptible	0.25	Susceptible	SRR8559462	PRJNA520805
	AUSMDU00012537	2017-04-28	F	50-59	Urogenital	11	Not persistent	cluster	249	938804	149	62.7	90.21	8143	59	39	170	78	146	154	65	426	2.002	40	13	100	7	4	100	penA Type II NonMosaic; A517G	A39T	porB1a	Wild Type	S91F, D95A	D86N	Wild Type	Detected	>2	Resistant	<=4	Resistant	<=0.008	Susceptible	4	Resistant	0.25	Susceptible	SRR8559461	PRJNA520805
	AUSMDU00012538	2017-04-28	M	30-39	Rectal	203	Not persistent	cluster	238	1283980	148	85.1	89.23	9362	126	39	67	238	147	153	133	63	2.001	9	1	100	100	100	100	penA Type II NonMosaic; A517G	A39T	Wild Type	Wild Type	Wild Type	Wild Type	Wild Type	Not detected	0.25	Less susceptible	<=4	Resistant	<=0.008	Susceptible	<=0.03	Susceptible	0.5	Susceptible	SRR8559460	PRJNA520805
	AUSMDU00012539	2017-04-26	M	30-39	Pharyngeal	15	Persistent	cluster	228	1230466	148	81.6	90.46	1579	109	39	67	111	148	153	65	139	9.001	1	8	1	100	2	100	penA Type IX NonMosaic; A517G	-35A Del	G120K, A121D	L421P	Wild Type	Wild Type	Wild Type	Not detected	0.5	Less susceptible	<=4	Resistant	0.016	Susceptible	<=0.03	Susceptible	0.25	Susceptible	SRR8559459	PRJNA520805
	AUSMDU00012540	2017-04-24	M	20-29	Urogenital	20	NA	cluster	225	942990	149	62.9	89.23	9363	126	39	67	238	148	153	133	63	2.001	9	1	100	100	100	100	penA Type II NonMosaic; A517G	A39T	Wild Type	Wild Type	Wild Type	Wild Type	Wild Type	Not detected	0.25	Less susceptible	<=4	Resistant	<=0.008	Susceptible	<=0.03	Susceptible	0.25	Susceptible	SRR8559458	PRJNA520805
	AUSMDU00012541	2017-04-28	M	20-29	Rectal	16	Not persistent	cluster	199	893608	148	59.3	89.76	8143	59	39	170	78	146	154	65	NEW	2.002	40	13	100	7	157	100	penA Type II NonMosaic; A517G	A39T	porB1a	Wild Type	S91F, D95A	D86N	Wild Type	Detected	>2	Resistant	<=4	Resistant	<=0.008	Susceptible	4	Resistant	0.25	Susceptible	SRR8559457	PRJNA520805
	AUSMDU00012542	2017-04-28	M	30-39	Urogenital	226	NA	pair	245	1101544	148	73	90	8156	59	39	67	111	150	153	65	442	2.001	1	1	1	100	2	100	penA Type II NonMosaic; A517G	-35A Del	Wild Type	L421P	Wild Type	Wild Type	Wild Type	Not detected	0.25	Less susceptible	<=4	Resistant	<=0.008	Susceptible	<=0.03	Susceptible	0.125	Susceptible	SRR8559187	PRJNA520805
	AUSMDU00012543	2017-04-28	M	30-39	Urogenital	15	Persistent	cluster	225	980126	149	65.4	90.77	1579	109	39	67	111	148	153	65	139	9.001	1	8	1	100	2	100	penA Type IX NonMosaic; A517G	-35A Del	G120K, A121D	L421P	Wild Type	Wild Type	Wild Type	Not detected	0.125	Less susceptible	<=4	Resistant	<=0.008	Susceptible	<=0.03	Susceptible	0.125	Susceptible	SRR8559186	PRJNA520805
	AUSMDU00012544	2017-04-26	M	30-39	Pharyngeal	16	Not persistent	cluster	207	845652	148	56.1	90.07	8143	59	39	170	78	146	154	65	426	2.002	40	13	100	7	4	100	penA Type II NonMosaic; A517G	A39T	porB1a	Wild Type	S91F, D95A	D86N	Wild Type	Detected	>2	Resistant	<=4	Resistant	<=0.008	Susceptible	4	Resistant	0.25	Susceptible	SRR8559395	PRJNA520805
	AUSMDU00012545	2017-04-26	M	20-29	Rectal	1	Not persistent	cluster	229	1115420	148	74	89.12	9363	126	39	67	238	148	153	133	1034	2.02	39	11	100	100	100	100	penA Type II NonMosaic; A517G	Meningiditis-like promoter	G120K, A121N	Wild Type	Wild Type	Wild Type	Wild Type	Not detected	0.25	Less susceptible	<=4	Resistant	<=0.008	Susceptible	<=0.03	Susceptible	1	Resistant	SRR8559396	PRJNA520805
	AUSMDU00012546	2017-04-26	M	20-29	Pharyngeal	14	Persistent	cluster	200	987068	148	65.5	90.93	8122	59	142	67	156	188	153	65	299	22.001	50	3	100	100	1	100	penA Type XXII NonMosaic; A517G	Wild Type	A121S	Wild Type	Wild Type	Wild Type	Wild Type	Not detected	0.25	Less susceptible	<=4	Resistant	<=0.008	Susceptible	<=0.03	Susceptible	0.125	Susceptible	SRR8559393	PRJNA520805
	AUSMDU00012547	2017-04-26	M	40-49	Urogenital	15	Persistent	cluster	205	1051980	148	69.8	90.8	1579	109	39	67	111	148	153	65	139	9.001	1	8	1	100	2	100	penA Type IX NonMosaic; A517G	-35A Del	G120K, A121D	L421P	Wild Type	Wild Type	Wild Type	Not detected	1	Resistant	<=4	Resistant	0.016	Susceptible	<=0.03	Susceptible	0.25	Susceptible	SRR8559394	PRJNA520805
	AUSMDU00012548	2017-04-26	M	20-29	Rectal	227	NA	singleton	226	870524	149	58.1	90.5	1583	59	39	67	111	148	153	65	1348	2.002	1	3	1	100	2	100	penA Type II NonMosaic; A517G	-35A Del	A121S	L421P	Wild Type	Wild Type	Wild Type	Not detected	0.25	Less susceptible	<=4	Resistant	<=0.008	Susceptible	<=0.03	Susceptible	0.5	Susceptible	SRR8559864	PRJNA520805
	AUSMDU00012549	2017-04-26	M	30-39	Rectal	16	Not persistent	cluster	239	779586	149	52	90.09	8143	59	39	170	78	146	154	65	426	2.002	40	13	100	7	4	100	penA Type II NonMosaic; A517G	A39T	porB1a	Wild Type	S91F, D95A	D86N	Wild Type	Detected	>2	Resistant	<=4	Resistant	<=0.008	Susceptible	4	Resistant	0.25	Susceptible	SRR8559866	PRJNA520805
	AUSMDU00012550	2017-04-26	M	20-29	Rectal	212	NA	pair	220	962888	149	64.3	90.89	1579	109	39	67	111	148	153	65	139	9.001	1	8	1	100	2	100	penA Type IX NonMosaic; A517G	-35A Del	G120K, A121D	L421P	Wild Type	Wild Type	Wild Type	Not detected	0.5	Less susceptible	<=4	Resistant	0.016	Susceptible	<=0.03	Susceptible	0.25	Susceptible	SRR8559389	PRJNA520805
	AUSMDU00012551	2017-04-23	M	20-29	Urogenital	228	NA	singleton	227	989798	148	65.6	90.11	1588	59	39	67	158	148	71	65	247	19.001	38	12	1	7	15	100	penA Type XIX NonMosaic; A517G	A39T	G120K, A121G	L421P	S91F, D95A	S87N	Wild Type	Not detected	0.5	Less susceptible	<=4	Resistant	0.016	Susceptible	8	Resistant	0.25	Susceptible	SRR8559390	PRJNA520805
	AUSMDU00012552	2017-04-28	M	20-29	Urogenital	44	NA	cluster	216	823324	148	54.6	90.66	10622	59	39	67	156	149	153	133	522	14.001	159	1	100	100	7	100	penA Type XIV NonMosaic; A517G	Wild Type	Wild Type	Wild Type	Wild Type	Wild Type	Wild Type	Detected	0.5	Resistant	<=4	Resistant	<=0.008	Susceptible	<=0.03	Susceptible	0.125	Susceptible	SRR8559888	PRJNA520805
	AUSMDU00012553	2017-04-28	F	20-29	Urogenital	38	Persistent	cluster	235	1032708	149	68.9	89.77	11428	126	39	170	238	734	153	133	63	2.001	9	1	100	100	100	100	penA Type II NonMosaic; A517G	A39T	Wild Type	Wild Type	Wild Type	Wild Type	Wild Type	Not detected	0.125	Less susceptible	<=4	Resistant	<=0.008	Susceptible	<=0.03	Susceptible	0.125	Susceptible	SRR8559889	PRJNA520805
	AUSMDU00012554	2017-04-28	M	20-29	Urogenital	229	NA	singleton	278	992452	149	66.3	90.55	13536	126	39	67	156	150	153	65	1617	14.001	1	3	1	100	2	100	penA Type XIV NonMosaic; A517G	-35A Del	A121S	L421P	Wild Type	Wild Type	Wild Type	Not detected	0.125	Less susceptible	<=4	Resistant	<=0.008	Susceptible	<=0.03	Susceptible	<=0.06	Susceptible	SRR8559321	PRJNA520805
	AUSMDU00012555	2017-04-27	M	20-29	Urogenital	27	NA	cluster	208	978032	149	65.3	90.66	9363	126	39	67	238	148	153	133	63	2.001	9	1	100	100	100	100	penA Type II NonMosaic; A517G	A39T	Wild Type	Wild Type	Wild Type	Wild Type	Wild Type	Not detected	0.25	Less susceptible	<=4	Resistant	<=0.008	Susceptible	<=0.03	Susceptible	0.5	Susceptible	SRR8559320	PRJNA520805
	AUSMDU00012556	2017-04-26	M	30-39	Urogenital	16	Not persistent	cluster	220	957958	148	63.5	89.97	8143	59	39	170	78	146	154	65	426	2.002	40	13	100	7	4	100	penA Type II NonMosaic; A517G	A39T	porB1a	Wild Type	S91F, D95A	D86N	Wild Type	Detected	>2	Resistant	<=4	Resistant	<=0.008	Susceptible	4	Resistant	0.25	Susceptible	SRR8559323	PRJNA520805
	AUSMDU00012557	2017-04-29	M	20-29	Rectal	2	NA	cluster	256	1085232	148	72	89.3	9363	126	39	67	238	148	153	133	NEW	2.02	39	3	100	100	100	100	penA Type II NonMosaic; A517G	Meningiditis-like promoter	A121S	Wild Type	Wild Type	Wild Type	Wild Type	Not detected	0.25	Less susceptible	<=4	Resistant	<=0.008	Susceptible	<=0.03	Susceptible	2	Resistant	SRR8559322	PRJNA520805
	AUSMDU00012558	2017-04-28	M	30-39	Rectal	3	Not persistent	cluster	213	1086578	148	72	89.65	9363	126	39	67	238	148	153	133	NEW	2.02	39	3	100	100	100	100	penA Type II NonMosaic; A517G	Meningiditis-like promoter	A121S	Wild Type	Wild Type	Wild Type	Wild Type	Not detected	0.25	Less susceptible	<=4	Resistant	<=0.008	Susceptible	<=0.03	Susceptible	1	Resistant	SRR8559315	PRJNA520805
	AUSMDU00012559	2017-04-29	M	20-29	Urogenital	183	NA	pair	215	985134	149	65.8	89.66	9362	126	39	67	238	147	153	133	63	2.001	9	1	100	100	100	100	penA Type II NonMosaic; A517G	A39T	Wild Type	Wild Type	Wild Type	Wild Type	Wild Type	Not detected	0.125	Less susceptible	<=4	Resistant	<=0.008	Susceptible	<=0.03	Susceptible	0.25	Susceptible	SRR8559313	PRJNA520805
	AUSMDU00012560	2017-04-28	F	50-59	Urogenital	15	Persistent	cluster	205	955972	148	63.4	90.86	1579	109	39	67	111	148	153	65	139	9.001	1	8	1	100	2	100	penA Type IX NonMosaic; A517G	-35A Del	G120K, A121D	L421P	Wild Type	Wild Type	Wild Type	Not detected	1	Resistant	<=4	Resistant	0.03	Susceptible	<=0.03	Susceptible	0.5	Susceptible	SRR8559318	PRJNA520805
	AUSMDU00012561	2017-04-27	M	30-39	Pharyngeal	211	NA	cluster	191	1003472	149	67	91.35	7363	59	39	67	78	148	153	65	158	44.001	16	10	1	1	10	100	penA Type 44 NonMosaic; A501T, A517G	-35A Del	G120K, A121D	L421P	S91F, D95G	Wild Type	Wild Type	Not detected	0.5	Less susceptible	<=4	Resistant	0.03	Susceptible	>16	Resistant	0.25	Susceptible	SRR8559317	PRJNA520805
	AUSMDU00012562	2017-04-28	M	20-29	Other	194	NA	cluster	216	959496	148	63.6	90.48	13480	109	39	170	78	146	154	65	NEW	2.002	54	3	100	100	4	100	penA Type II NonMosaic; A517G	A39T	A121S	Wild Type	Wild Type	D86N	Wild Type	Not detected	0.125	Less susceptible	<=4	Resistant	<=0.008	Susceptible	<=0.03	Susceptible	<=0.06	Susceptible	SRR8559343	PRJNA520805
	AUSMDU00012563	2017-04-28	M	60-69	Urogenital	1	Not persistent	cluster	220	1302042	148	86.3	88.91	9363	126	39	67	238	148	153	133	NEW	2.02	39	3	100	100	100	100	penA Type II NonMosaic; A517G	Meningiditis-like promoter	A121S	Wild Type	Wild Type	Wild Type	Wild Type	Not detected	0.25	Less susceptible	<=4	Resistant	<=0.008	Susceptible	<=0.03	Susceptible	1	Resistant	SRR8559503	PRJNA520805
	AUSMDU00012566	2017-05-02	M	20-29	Rectal	1	Not persistent	cluster	226	949528	148	63	89.42	9363	126	39	67	238	148	153	133	1034	2.02	39	11	100	100	100	100	penA Type II NonMosaic; A517G	Meningiditis-like promoter	G120K, A121N	Wild Type	Wild Type	Wild Type	Wild Type	Not detected	0.5	Less susceptible	<=4	Resistant	<=0.008	Susceptible	<=0.03	Susceptible	2	Resistant	SRR8566623	PRJNA520805
	AUSMDU00012567	2017-05-02	M	20-29	Urogenital	3	Not persistent	cluster	245	857890	149	57.3	89.56	9363	126	39	67	238	148	153	133	NEW	2.02	39	3	100	100	100	100	penA Type II NonMosaic; A517G	Meningiditis-like promoter	A121S	Wild Type	Wild Type	Wild Type	Wild Type	Not detected	0.25	Less susceptible	<=4	Resistant	<=0.008	Susceptible	<=0.03	Susceptible	1	Resistant	SRR8566622	PRJNA520805
	AUSMDU00012568	2017-05-02	M	40-49	Urogenital	230	Persistent	cluster	230	686972	149	45.9	90.24	1582	59	39	170	78	148	154	65	2621	3.001	40	13	100	7	4	100	penA Type III NonMosaic; A517G	A39T	porB1a	Wild Type	S91F, D95A	D86N	Wild Type	Detected	>2	Resistant	<=4	Resistant	<=0.008	Susceptible	8	Resistant	0.125	Susceptible	SRR8566629	PRJNA520805
	AUSMDU00012569	2017-05-02	M	30-39	Pharyngeal	93	Persistent	cluster	224	916266	149	61.2	90.88	7359	109	39	170	156	188	71	65	231	2.002	42	100	100	10	2	100	penA Type II NonMosaic; A517G	A39T	Wild Type	Wild Type	Wild Type	Wild Type	Wild Type	Not detected	0.25	Less susceptible	<=4	Resistant	<=0.008	Susceptible	<=0.03	Susceptible	0.25	Susceptible	SRR8566628	PRJNA520805
	AUSMDU00012570	2017-04-29	M	20-29	Urogenital	15	Persistent	cluster	202	1219916	148	80.9	90.34	1579	109	39	67	111	148	153	65	139	9.001	1	8	1	100	2	100	penA Type IX NonMosaic; A517G	-35A Del	G120K, A121D	L421P	Wild Type	Wild Type	Wild Type	Not detected	1	Resistant	<=4	Resistant	0.03	Susceptible	<=0.03	Susceptible	0.5	Susceptible	SRR8566627	PRJNA520805
	AUSMDU00012571	2017-05-02	M	20-29	Pharyngeal	23	Not persistent	cluster	270	1095344	148	72.6	90.11	11981	109	112	170	111	148	153	65	934	5.002	1	21	1	1	3	100	penA Type V Nonmosaic; A517G, G543S	-35A Del	G120N, A121D	L421P	S91F, D95G	S87R	Wild Type	Not detected	1	Resistant	<=4	Resistant	0.016	Susceptible	16	Resistant	0.5	Susceptible	SRR8566626	PRJNA520805
	AUSMDU00012572	2017-05-03	M	30-39	Urogenital	1	Not persistent	cluster	246	1026624	149	68.5	89.87	9363	126	39	67	238	148	153	133	1034	2.02	39	11	100	100	100	100	penA Type II NonMosaic; A517G	Meningiditis-like promoter	G120K, A121N	Wild Type	Wild Type	Wild Type	Wild Type	Not detected	0.5	Less susceptible	<=4	Resistant	<=0.008	Susceptible	<=0.03	Susceptible	1	Resistant	SRR8566631	PRJNA520805
	AUSMDU00012573	2017-05-03	M	40-49	Rectal	27	NA	cluster	207	1084716	149	72.4	90.27	9363	126	39	67	238	148	153	133	63	2.001	9	1	100	100	100	100	penA Type II NonMosaic; A517G	A39T	Wild Type	Wild Type	Wild Type	Wild Type	Wild Type	Not detected	0.25	Less susceptible	<=4	Resistant	<=0.008	Susceptible	<=0.03	Susceptible	0.5	Susceptible	SRR8566630	PRJNA520805
	AUSMDU00012574	2017-05-02	M	20-29	Pharyngeal	14	Persistent	cluster	250	949158	148	62.9	91.15	8122	59	142	67	156	188	153	65	299	22.001	50	3	100	100	1	100	penA Type XXII NonMosaic; A517G	Wild Type	A121S	Wild Type	Wild Type	Wild Type	Wild Type	Not detected	0.25	Less susceptible	<=4	Resistant	0.016	Susceptible	<=0.03	Susceptible	0.125	Susceptible	SRR8567274	PRJNA520805
	AUSMDU00012575	2017-05-04	F	20-29	Pharyngeal	15	Persistent	cluster	222	964642	149	64.4	91.13	1579	109	39	67	111	148	153	65	139	9.001	1	8	1	100	2	100	penA Type IX NonMosaic; A517G	-35A Del	G120K, A121D	L421P	Wild Type	Wild Type	Wild Type	Not detected	1	Resistant	<=4	Resistant	0.016	Susceptible	<=0.03	Susceptible	0.25	Susceptible	SRR8567273	PRJNA520805
	AUSMDU00012576	2017-05-03	M	30-39	Urogenital	3	Not persistent	cluster	265	1162568	148	77.1	89.23	9363	126	39	67	238	148	153	133	NEW	2.02	39	3	100	100	100	100	penA Type II NonMosaic; A517G	Meningiditis-like promoter	A121S	Wild Type	Wild Type	Wild Type	Wild Type	Not detected	0.25	Less susceptible	<=4	Resistant	<=0.008	Susceptible	<=0.03	Susceptible	1	Resistant	SRR8567276	PRJNA520805
	AUSMDU00012577	2017-05-04	M	30-39	Pharyngeal	17	NA	cluster	250	817202	149	54.6	88.8	7363	59	39	67	78	148	153	65	1124	34.007	40	100	100	7	4	100	penA Type XXXIV Mosaic; N513Y	A39T	Wild Type	Wild Type	S91F, D95A	D86N	Wild Type	Detected	>2	Resistant	>8	Resistant	0.016	Susceptible	4	Resistant	0.125	Susceptible	SRR8567275	PRJNA520805
	AUSMDU00012578	2017-05-04	M	20-29	Pharyngeal	14	Persistent	cluster	216	924878	149	61.7	91.41	8122	59	142	67	156	188	153	65	299	22.001	50	3	100	100	1	100	penA Type XXII NonMosaic; A517G	Wild Type	A121S	Wild Type	Wild Type	Wild Type	Wild Type	Not detected	0.25	Less susceptible	<=4	Resistant	<=0.008	Susceptible	<=0.03	Susceptible	<=0.06	Susceptible	SRR8567278	PRJNA520805
	AUSMDU00012579	2017-05-04	M	30-39	Pharyngeal	14	Persistent	cluster	212	947526	148	62.8	91.21	8122	59	142	67	156	188	153	65	299	22.001	50	3	100	100	1	100	penA Type XXII NonMosaic; A517G	Wild Type	A121S	Wild Type	Wild Type	Wild Type	Wild Type	Not detected	0.25	Less susceptible	<=4	Resistant	<=0.008	Susceptible	<=0.03	Susceptible	<=0.06	Susceptible	SRR8567277	PRJNA520805
	AUSMDU00012580	2017-05-04	Other	20-29	Pharyngeal	23	Not persistent	cluster	268	1078956	148	71.5	90.09	11981	109	112	170	111	148	153	65	934	5.002	1	21	1	1	3	100	penA Type V Nonmosaic; A517G, G543S	-35A Del	G120N, A121D	L421P	S91F, D95G	S87R	Wild Type	Not detected	1	Resistant	<=4	Resistant	0.016	Susceptible	16	Resistant	1	Resistant	SRR8567280	PRJNA520805
	AUSMDU00012581	2017-05-04	M	40-49	Urogenital	203	Not persistent	cluster	230	1010626	148	67	89.51	9362	126	39	67	238	147	153	133	63	2.001	9	1	100	100	100	100	penA Type II NonMosaic; A517G	A39T	Wild Type	Wild Type	Wild Type	Wild Type	Wild Type	Not detected	0.25	Less susceptible	<=4	Resistant	<=0.008	Susceptible	<=0.03	Susceptible	0.5	Susceptible	SRR8567279	PRJNA520805
	AUSMDU00012582	2017-05-04	M	30-39	Rectal	231	Persistent	cluster	240	882562	149	58.9	90.35	8156	59	39	67	111	150	153	65	442	2.001	1	1	1	100	2	100	penA Type II NonMosaic; A517G	-35A Del	Wild Type	L421P	Wild Type	Wild Type	Wild Type	Not detected	0.25	Less susceptible	<=4	Resistant	<=0.008	Susceptible	<=0.03	Susceptible	0.25	Susceptible	SRR8567282	PRJNA520805
	AUSMDU00012583	2017-05-04	M	0-19	Rectal	200	NA	cluster	230	921110	149	61.5	90.56	1600	126	39	67	78	148	153	65	2957	2.001	29	13	100	100	100	100	penA Type II NonMosaic; A517G	Wild Type	porB1a	Wild Type	Wild Type	Wild Type	Wild Type	Not detected	0.5	Less susceptible	<=4	Resistant	<=0.008	Susceptible	<=0.03	Susceptible	0.125	Susceptible	SRR8567281	PRJNA520805
	AUSMDU00012584	2017-05-02	M	20-29	Urogenital	200	NA	cluster	232	1276800	148	84.7	90.31	1600	126	39	67	78	148	153	65	2957	2.001	29	13	100	100	100	100	penA Type II NonMosaic; A517G	Wild Type	porB1a	Wild Type	Wild Type	Wild Type	Wild Type	Not detected	0.5	Less susceptible	<=4	Resistant	<=0.008	Susceptible	<=0.03	Susceptible	0.25	Susceptible	SRR8566667	PRJNA520805
	AUSMDU00012585	2017-05-04	M	0-19	Urogenital	232	NA	singleton	252	973938	148	64.6	89.65	1588	59	39	67	158	148	71	65	874	19.001	38	11	1	7	55	100	penA Type XIX NonMosaic; A517G	A39T	G120K, A121N	L421P	S91F, D95A	S87N	Wild Type	Detected	>2	Resistant	>8	Resistant	0.03	Susceptible	16	Resistant	0.25	Susceptible	SRR8566668	PRJNA520805
	AUSMDU00012586	2017-05-03	M	20-29	Rectal	3	Not persistent	cluster	259	1170374	148	77.6	89.49	9363	126	39	67	238	148	153	133	NEW	2.02	39	3	100	100	100	100	penA Type II NonMosaic; A517G	Meningiditis-like promoter	A121S	Wild Type	Wild Type	Wild Type	Wild Type	Not detected	0.5	Less susceptible	<=4	Resistant	<=0.008	Susceptible	<=0.03	Susceptible	1	Resistant	SRR8566669	PRJNA520805
	AUSMDU00012587	2017-05-03	F	40-49	Urogenital	34	NA	cluster	218	1048764	148	69.5	90.5	7359	109	39	170	156	188	71	65	231	2.002	42	100	100	10	2	100	penA Type II NonMosaic; A517G	A39T	Wild Type	Wild Type	Wild Type	Wild Type	Wild Type	Not detected	0.125	Less susceptible	<=4	Resistant	<=0.008	Susceptible	<=0.03	Susceptible	0.125	Susceptible	SRR8566670	PRJNA520805
	AUSMDU00012588	2017-05-02	M	40-49	Pharyngeal	1	Not persistent	cluster	235	1105124	149	73.8	89.37	9363	126	39	67	238	148	153	133	1034	2.02	39	11	100	100	100	100	penA Type II NonMosaic; A517G	Meningiditis-like promoter	G120K, A121N	Wild Type	Wild Type	Wild Type	Wild Type	Not detected	0.5	Less susceptible	<=4	Resistant	<=0.008	Susceptible	<=0.03	Susceptible	1	Resistant	SRR8566663	PRJNA520805
	AUSMDU00012590	2017-05-02	M	20-29	Pharyngeal	203	Not persistent	cluster	252	867462	149	57.9	89.94	9362	126	39	67	238	147	153	133	63	2.001	9	1	100	100	100	100	penA Type II NonMosaic; A517G	A39T	Wild Type	Wild Type	Wild Type	Wild Type	Wild Type	Not detected	0.25	Less susceptible	<=4	Resistant	<=0.008	Susceptible	<=0.03	Susceptible	0.5	Susceptible	SRR8566665	PRJNA520805
	AUSMDU00012591	2017-05-02	M	30-39	Rectal	226	NA	pair	249	948490	149	63.3	90.68	8156	59	39	67	111	150	153	65	442	2.001	1	1	1	100	2	100	penA Type II NonMosaic; A517G	-35A Del	Wild Type	L421P	Wild Type	Wild Type	Wild Type	Not detected	0.25	Less susceptible	<=4	Resistant	<=0.008	Susceptible	<=0.03	Susceptible	<=0.06	Susceptible	SRR8566666	PRJNA520805
	AUSMDU00012592	2017-05-01	M	20-29	Pharyngeal	233	NA	singleton	247	1419944	148	94.2	88.96	12502	109	39	67	156	150	153	65	178	14.001	29	1	100	100	7	100	penA Type XIV NonMosaic; A517G	Wild Type	Wild Type	Wild Type	Wild Type	Wild Type	Wild Type	Detected	1	Resistant	<=4	Resistant	<=0.008	Susceptible	<=0.03	Susceptible	0.25	Susceptible	SRR8566671	PRJNA520805
	AUSMDU00012593	2017-05-03	M	50-59	Rectal	58	NA	cluster	207	1157426	148	76.7	89.35	8143	59	39	170	78	146	154	65	426	2.002	40	13	100	7	4	100	penA Type II NonMosaic; A517G	A39T	porB1a	Wild Type	S91F, D95A	D86N	Wild Type	Detected	>2	Resistant	<=4	Resistant	<=0.008	Susceptible	4	Resistant	0.25	Susceptible	SRR8566672	PRJNA520805
	AUSMDU00012594	2017-05-03	M	20-29	Pharyngeal	234	NA	pair	226	1103254	149	73.6	91.09	7363	59	39	67	78	148	153	65	158	44.001	16	10	1	1	10	100	penA Type 44 NonMosaic; A501T, A517G	-35A Del	G120K, A121D	L421P	S91F, D95G	Wild Type	Wild Type	Not detected	0.5	Less susceptible	<=4	Resistant	0.03	Susceptible	16	Resistant	0.25	Susceptible	SRR8567116	PRJNA520805
	AUSMDU00012595	2017-05-01	M	30-39	Pharyngeal	11	Not persistent	cluster	242	941888	148	62.5	90.14	8143	59	39	170	78	146	154	65	426	2.002	40	13	100	7	4	100	penA Type II NonMosaic; A517G	A39T	porB1a	Wild Type	S91F, D95A	D86N	Wild Type	Detected	>2	Resistant	<=4	Resistant	<=0.008	Susceptible	4	Resistant	0.25	Susceptible	SRR8567115	PRJNA520805
	AUSMDU00012596	2017-05-03	M	20-29	Rectal	235	NA	cluster	245	1398068	148	92.7	89.9	7359	109	39	170	156	188	71	65	231	2.002	42	100	100	10	2	100	penA Type II NonMosaic; A517G	A39T	Wild Type	Wild Type	Wild Type	Wild Type	Wild Type	Not detected	0.125	Less susceptible	<=4	Resistant	<=0.008	Susceptible	<=0.03	Susceptible	0.125	Susceptible	SRR8567114	PRJNA520805
	AUSMDU00012597	2017-05-02	F	0-19	Urogenital	38	Persistent	cluster	232	1182180	149	78.9	89.76	11428	126	39	170	238	734	153	133	63	2.001	9	1	100	100	100	100	penA Type II NonMosaic; A517G	A39T	Wild Type	Wild Type	Wild Type	Wild Type	Wild Type	Not detected	0.25	Less susceptible	<=4	Resistant	<=0.008	Susceptible	<=0.03	Susceptible	0.25	Susceptible	SRR8567113	PRJNA520805
	AUSMDU00012598	2017-05-05	M	20-29	Urogenital	22	NA	cluster	236	983180	148	65.2	90.67	7363	59	39	67	78	148	153	65	348	10.001	33	8	1	2	5	100	penA Type X Mosaic; N513Y	Wild Type	G120K, A121D	L421P	S91F, D95N	S87R, S88P	Wild Type	Not detected	2	Resistant	<=4	Resistant	0.03	Susceptible	>16	Resistant	<=0.06	Susceptible	SRR8567120	PRJNA520805
	AUSMDU00012599	2017-05-05	M	20-29	Rectal	236	NA	singleton	187	1032652	149	68.9	91.49	8143	59	39	170	78	146	154	65	436	2.002	40	100	100	7	3	100	penA Type II NonMosaic; A517G	A39T	Wild Type	Wild Type	S91F, D95A	S87R	Wild Type	Not detected	0.25	Less susceptible	<=4	Resistant	<=0.008	Susceptible	8	Resistant	0.25	Susceptible	SRR8567119	PRJNA520805
	AUSMDU00012600	2017-05-05	M	20-29	Rectal	1	Not persistent	cluster	243	1429764	148	94.8	88.78	9363	126	39	67	238	148	153	133	1034	2.02	39	11	100	100	100	100	penA Type II NonMosaic; A517G	Meningiditis-like promoter	G120K, A121N	Wild Type	Wild Type	Wild Type	Wild Type	Not detected	0.5	Less susceptible	<=4	Resistant	<=0.008	Susceptible	<=0.03	Susceptible	2	Resistant	SRR8567118	PRJNA520805
	AUSMDU00012601	2017-05-05	M	40-49	Urogenital	22	NA	cluster	215	1225902	148	81.3	90.51	7363	59	39	67	78	148	153	65	348	10.001	33	8	1	2	5	100	penA Type X Mosaic; N513Y	Wild Type	G120K, A121D	L421P	S91F, D95N	S87R, S88P	Wild Type	Not detected	2	Resistant	<=4	Resistant	0.03	Susceptible	16	Resistant	0.125	Susceptible	SRR8567117	PRJNA520805
	AUSMDU00012602	2017-05-06	M	30-39	Urogenital	93	Persistent	cluster	218	1297488	148	86	90.74	7359	109	39	170	156	188	71	65	231	2.002	42	100	100	10	2	100	penA Type II NonMosaic; A517G	A39T	Wild Type	Wild Type	Wild Type	Wild Type	Wild Type	Not detected	0.125	Less susceptible	<=4	Resistant	<=0.008	Susceptible	<=0.03	Susceptible	0.125	Susceptible	SRR8567112	PRJNA520805
	AUSMDU00012603	2017-05-03	M	50-59	Urogenital	14	Persistent	cluster	209	955478	148	63.4	91.13	8122	59	142	67	156	188	153	65	299	22.001	50	3	100	100	1	100	penA Type XXII NonMosaic; A517G	Wild Type	A121S	Wild Type	Wild Type	Wild Type	Wild Type	Not detected	0.25	Less susceptible	<=4	Resistant	<=0.008	Susceptible	<=0.03	Susceptible	<=0.06	Susceptible	SRR8567111	PRJNA520805
	AUSMDU00012604	2017-05-04	M	20-29	Urogenital	159	NA	cluster	211	1195774	149	79.8	90.46	7827	59	39	67	158	148	153	65	38	13.001	19	8	1	1	9	100	penA Type XIII NonMosaic; A501V, A517G	-35A Del, G45D	G120K, A121D	L421P	S91F, D95G	D86N	Wild Type	Not detected	0.5	Less susceptible	<=4	Resistant	0.06	Decreased susceptibility	8	Resistant	0.25	Susceptible	SRR8566917	PRJNA520805
	AUSMDU00012605	2017-05-02	F	30-39	Urogenital	237	NA	pair	213	1037722	149	69.3	90.87	7359	109	39	170	156	188	71	65	231	2.002	42	100	100	10	2	100	penA Type II NonMosaic; A517G	A39T	Wild Type	Wild Type	Wild Type	Wild Type	Wild Type	Not detected	0.125	Less susceptible	<=4	Resistant	<=0.008	Susceptible	<=0.03	Susceptible	0.25	Susceptible	SRR8566918	PRJNA520805
	AUSMDU00012606	2017-05-03	M	0-19	Other	26	Persistent	cluster	215	981570	149	65.5	90.95	7359	109	39	170	156	188	71	65	231	2.002	42	100	100	10	2	100	penA Type II NonMosaic; A517G	A39T	Wild Type	Wild Type	Wild Type	Wild Type	Wild Type	Not detected	0.125	Less susceptible	<=4	Resistant	<=0.008	Susceptible	<=0.03	Susceptible	0.25	Susceptible	SRR8566915	PRJNA520805
	AUSMDU00012607	2017-05-05	M	30-39	Urogenital	38	Persistent	cluster	231	1222220	148	81	89.63	11428	126	39	170	238	734	153	133	63	2.001	9	1	100	100	100	100	penA Type II NonMosaic; A517G	A39T	Wild Type	Wild Type	Wild Type	Wild Type	Wild Type	Not detected	0.125	Less susceptible	<=4	Resistant	<=0.008	Susceptible	<=0.03	Susceptible	0.25	Susceptible	SRR8566916	PRJNA520805
	AUSMDU00012608	2017-05-05	M	20-29	Pharyngeal	238	NA	pair	210	1445096	147	95.2	89.25	9363	126	39	67	238	148	153	133	63	2.001	9	1	100	100	100	100	penA Type II NonMosaic; A517G	A39T	Wild Type	Wild Type	Wild Type	Wild Type	Wild Type	Not detected	0.25	Less susceptible	<=4	Resistant	<=0.008	Susceptible	<=0.03	Susceptible	0.5	Susceptible	SRR8566913	PRJNA520805
	AUSMDU00012609	2017-05-06	M	50-59	Urogenital	238	NA	pair	222	1263364	148	83.8	89.53	9363	126	39	67	238	148	153	133	63	2.001	9	1	100	100	100	100	penA Type II NonMosaic; A517G	A39T	Wild Type	Wild Type	Wild Type	Wild Type	Wild Type	Not detected	0.25	Less susceptible	<=4	Resistant	<=0.008	Susceptible	<=0.03	Susceptible	0.5	Susceptible	SRR8566914	PRJNA520805
	AUSMDU00012610	2017-05-06	M	20-29	Rectal	14	Persistent	cluster	221	1138462	148	75.5	91.46	8122	59	142	67	156	188	153	65	299	22.001	50	3	100	100	1	100	penA Type XXII NonMosaic; A517G	Wild Type	A121S	Wild Type	Wild Type	Wild Type	Wild Type	Not detected	0.25	Less susceptible	<=4	Resistant	<=0.008	Susceptible	<=0.03	Susceptible	0.125	Susceptible	SRR8566911	PRJNA520805
	AUSMDU00012611	2017-05-08	M	30-39	Urogenital	23	Not persistent	cluster	237	1109412	149	74.1	90.58	11981	109	112	170	111	148	153	65	934	5.002	1	21	1	1	3	100	penA Type V Nonmosaic; A517G, G543S	-35A Del	G120N, A121D	L421P	S91F, D95G	S87R	Wild Type	Not detected	1	Resistant	<=4	Resistant	0.016	Susceptible	8	Resistant	0.5	Susceptible	SRR8566912	PRJNA520805
	AUSMDU00012612	2017-05-08	M	20-29	Rectal	1	Not persistent	cluster	232	1246924	148	82.7	89.43	9363	126	39	67	238	148	153	133	1034	2.02	39	11	100	100	100	100	penA Type II NonMosaic; A517G	Meningiditis-like promoter	G120K, A121N	Wild Type	Wild Type	Wild Type	Wild Type	Not detected	0.5	Less susceptible	<=4	Resistant	<=0.008	Susceptible	<=0.03	Susceptible	2	Resistant	SRR8566909	PRJNA520805
	AUSMDU00012613	2017-05-08	M	20-29	Urogenital	164	NA	cluster	224	1460510	148	96.8	90.03	7359	109	39	170	156	188	71	65	231	2.002	42	100	100	10	2	100	penA Type II NonMosaic; A517G	A39T	Wild Type	Wild Type	Wild Type	Wild Type	Wild Type	Not detected	0.125	Less susceptible	<=4	Resistant	<=0.008	Susceptible	<=0.03	Susceptible	0.25	Susceptible	SRR8566910	PRJNA520805
	AUSMDU00012614	2017-05-08	M	20-29	Pharyngeal	15	Persistent	cluster	203	1216608	148	80.7	90.67	1579	109	39	67	111	148	153	65	139	9.001	1	8	1	100	2	100	penA Type IX NonMosaic; A517G	-35A Del	G120K, A121D	L421P	Wild Type	Wild Type	Wild Type	Not detected	1	Resistant	<=4	Resistant	0.03	Susceptible	<=0.03	Susceptible	0.5	Susceptible	SRR8567166	PRJNA520805
	AUSMDU00012615	2017-05-08	M	30-39	Urogenital	15	Persistent	cluster	195	1308374	148	86.8	90.5	1579	109	39	67	111	148	153	65	139	9.001	1	8	1	100	2	100	penA Type IX NonMosaic; A517G	-35A Del	G120K, A121D	L421P	Wild Type	Wild Type	Wild Type	Not detected	0.5	Less susceptible	<=4	Resistant	0.03	Susceptible	<=0.03	Susceptible	0.5	Susceptible	SRR8567168	PRJNA520805
	AUSMDU00012616	2017-05-08	M	30-39	Rectal	203	Not persistent	cluster	231	1033064	148	68.5	89.29	9362	126	39	67	238	147	153	133	63	2.001	9	1	100	100	100	100	penA Type II NonMosaic; A517G	A39T	Wild Type	Wild Type	Wild Type	Wild Type	Wild Type	Not detected	0.25	Less susceptible	<=4	Resistant	<=0.008	Susceptible	<=0.03	Susceptible	0.5	Susceptible	SRR8567167	PRJNA520805
	AUSMDU00012617	2017-05-08	M	20-29	Urogenital	23	Not persistent	cluster	262	1134012	148	75.2	89.85	11981	109	112	170	111	148	153	65	934	5.002	1	21	1	1	3	100	penA Type V Nonmosaic; A517G, G543S	-35A Del	G120N, A121D	L421P	S91F, D95G	S87R	Wild Type	Not detected	1	Resistant	<=4	Resistant	0.016	Susceptible	8	Resistant	0.5	Susceptible	SRR8567162	PRJNA520805
	AUSMDU00012618	2017-05-08	M	20-29	Pharyngeal	239	NA	singleton	268	997008	148	66.1	89.55	11981	109	112	170	111	148	153	65	151	5.002	1	1	1	1	3	100	penA Type V Nonmosaic; A517G, G543S	-35A Del	Wild Type	L421P	S91F, D95G	S87R	Wild Type	Not detected	0.5	Less susceptible	<=4	Resistant	<=0.008	Susceptible	16	Resistant	0.5	Susceptible	SRR8567161	PRJNA520805
	AUSMDU00012619	2017-04-28	M	20-29	Urogenital	16	Not persistent	cluster	236	956992	148	63.5	89.63	8143	59	39	170	78	146	154	65	426	2.002	40	13	100	7	4	100	penA Type II NonMosaic; A517G	A39T	porB1a	Wild Type	S91F, D95A	D86N	Wild Type	Detected	>2	Resistant	<=4	Resistant	<=0.008	Susceptible	4	Resistant	0.25	Susceptible	SRR8567164	PRJNA520805
	AUSMDU00012620	2017-05-07	M	50-59	Urogenital	14	Persistent	cluster	249	1136882	147	74.9	90.14	8122	59	142	67	156	188	153	65	299	22.001	50	3	100	100	1	100	penA Type XXII NonMosaic; A517G	Wild Type	A121S	Wild Type	Wild Type	Wild Type	Wild Type	Not detected	0.25	Less susceptible	<=4	Resistant	<=0.008	Susceptible	<=0.03	Susceptible	0.125	Susceptible	SRR8567163	PRJNA520805
	AUSMDU00012621	2017-05-09	M	20-29	Rectal	240	NA	cluster	221	1409864	148	93.5	89.95	8156	59	39	67	111	150	153	65	442	2.001	1	1	1	100	2	100	penA Type II NonMosaic; A517G	-35A Del	Wild Type	L421P	Wild Type	Wild Type	Wild Type	Not detected	0.25	Less susceptible	<=4	Resistant	<=0.008	Susceptible	<=0.03	Susceptible	0.25	Susceptible	SRR8567160	PRJNA520805
	AUSMDU00012622	2017-05-03	M	50-59	Pharyngeal	3	Not persistent	cluster	221	965426	148	64	89.07	9363	126	39	67	238	148	153	133	NEW	2.02	39	3	100	100	100	100	penA Type II NonMosaic; A517G	Meningiditis-like promoter	A121S	Wild Type	Wild Type	Wild Type	Wild Type	Not detected	0.25	Less susceptible	<=4	Resistant	<=0.008	Susceptible	<=0.03	Susceptible	1	Resistant	SRR8567159	PRJNA520805
	AUSMDU00012623	2017-05-09	M	30-39	Rectal	1	Not persistent	cluster	249	913490	149	61	89.62	9363	126	39	67	238	148	153	133	1034	2.02	39	11	100	100	100	100	penA Type II NonMosaic; A517G	Meningiditis-like promoter	G120K, A121N	Wild Type	Wild Type	Wild Type	Wild Type	Not detected	0.5	Less susceptible	<=4	Resistant	<=0.008	Susceptible	<=0.03	Susceptible	1	Resistant	SRR8566559	PRJNA520805
	AUSMDU00012624	2017-05-04	M	50-59	Pharyngeal	11	Not persistent	cluster	242	796916	148	52.8	89.85	8143	59	39	170	78	146	154	65	426	2.002	40	13	100	7	4	100	penA Type II NonMosaic; A517G	A39T	porB1a	Wild Type	S91F, D95A	D86N	Wild Type	Detected	>2	Resistant	<=4	Resistant	<=0.008	Susceptible	4	Resistant	0.25	Susceptible	SRR8566560	PRJNA520805
	AUSMDU00012625	2017-05-09	M	20-29	Rectal	1	Not persistent	cluster	216	1018568	148	67.5	89.35	9363	126	39	67	238	148	153	133	1034	2.02	39	11	100	100	100	100	penA Type II NonMosaic; A517G	Meningiditis-like promoter	G120K, A121N	Wild Type	Wild Type	Wild Type	Wild Type	Not detected	0.5	Less susceptible	<=4	Resistant	<=0.008	Susceptible	<=0.03	Susceptible	1	Resistant	SRR8566561	PRJNA520805
	AUSMDU00012626	2017-05-08	M	40-49	Rectal	62	NA	cluster	251	1381382	147	91	88.84	11516	730	112	67	189	148	153	133	55	2.001	24	1	100	100	2	100	penA Type II NonMosaic; A517G	A39T	Wild Type	Wild Type	Wild Type	Wild Type	Wild Type	Not detected	0.125	Less susceptible	<=4	Resistant	<=0.008	Susceptible	<=0.03	Susceptible	0.25	Susceptible	SRR8566562	PRJNA520805
	AUSMDU00012627	2017-05-08	M	20-29	Urogenital	241	NA	cluster	248	1091048	148	72.3	90.08	8156	59	39	67	111	150	153	65	442	2.001	1	1	1	100	2	100	penA Type II NonMosaic; A517G	-35A Del	Wild Type	L421P	Wild Type	Wild Type	Wild Type	Not detected	0.25	Less susceptible	<=4	Resistant	<=0.008	Susceptible	<=0.03	Susceptible	0.25	Susceptible	SRR8566963	PRJNA520805
	AUSMDU00012628	2017-05-09	M	30-39	Urogenital	23	Not persistent	cluster	259	1040984	148	69	90.25	11981	109	112	170	111	148	153	65	934	5.002	1	21	1	1	3	100	penA Type V Nonmosaic; A517G, G543S	-35A Del	G120N, A121D	L421P	S91F, D95G	S87R	Wild Type	Not detected	1	Resistant	<=4	Resistant	0.016	Susceptible	8	Resistant	0.5	Susceptible	SRR8566564	PRJNA520805
	AUSMDU00012629	2017-05-11	M	30-39	Rectal	203	Not persistent	cluster	215	979138	148	64.9	89.49	9362	126	39	67	238	147	153	133	63	2.001	9	1	100	100	100	100	penA Type II NonMosaic; A517G	A39T	Wild Type	Wild Type	Wild Type	Wild Type	Wild Type	Not detected	0.25	Less susceptible	<=4	Resistant	<=0.008	Susceptible	<=0.03	Susceptible	0.5	Susceptible	SRR8567080	PRJNA520805
	AUSMDU00012630	2017-05-11	M	30-39	Urogenital	242	NA	singleton	259	1041304	148	69	89.36	9363	126	39	67	238	148	153	133	1034	2.02	39	11	100	100	100	100	penA Type II NonMosaic; A517G	Meningiditis-like promoter	G120K, A121N	Wild Type	Wild Type	Wild Type	Wild Type	Not detected	0.25	Less susceptible	<=4	Resistant	<=0.008	Susceptible	<=0.03	Susceptible	1	Resistant	SRR8567145	PRJNA520805
	AUSMDU00012631	2017-05-11	M	30-39	Urogenital	23	Not persistent	cluster	268	1050894	148	69.7	90.05	11981	109	112	170	111	148	153	65	934	5.002	1	21	1	1	3	100	penA Type V Nonmosaic; A517G, G543S	-35A Del	G120N, A121D	L421P	S91F, D95G	S87R	Wild Type	Not detected	1	Resistant	<=4	Resistant	0.016	Susceptible	8	Resistant	0.5	Susceptible	SRR8566974	PRJNA520805
	AUSMDU00012632	2017-05-11	M	30-39	Rectal	1	Not persistent	cluster	253	933724	149	62.3	89.79	9363	126	39	67	238	148	153	133	1034	2.02	39	11	100	100	100	100	penA Type II NonMosaic; A517G	Meningiditis-like promoter	G120K, A121N	Wild Type	Wild Type	Wild Type	Wild Type	Not detected	0.5	Less susceptible	<=4	Resistant	<=0.008	Susceptible	<=0.03	Susceptible	1	Resistant	SRR8566978	PRJNA520805
	AUSMDU00012633	2017-05-09	M	20-29	Urogenital	26	Persistent	cluster	229	1193516	148	79.1	90.8	7359	109	39	170	156	188	71	65	231	2.002	42	100	100	10	2	100	penA Type II NonMosaic; A517G	A39T	Wild Type	Wild Type	Wild Type	Wild Type	Wild Type	Not detected	0.125	Less susceptible	<=4	Resistant	<=0.008	Susceptible	<=0.03	Susceptible	0.25	Susceptible	SRR8566498	PRJNA520805
	AUSMDU00012634	2017-05-09	M	40-49	Urogenital	38	Persistent	cluster	221	1232458	147	81.2	88.81	11428	126	39	170	238	734	153	133	63	2.001	9	1	100	100	100	100	penA Type II NonMosaic; A517G	A39T	Wild Type	Wild Type	Wild Type	Wild Type	Wild Type	Not detected	0.25	Less susceptible	<=4	Resistant	<=0.008	Susceptible	<=0.03	Susceptible	0.5	Susceptible	SRR8567044	PRJNA520805
	AUSMDU00012635	2017-05-09	M	0-19	Urogenital	50	Persistent	cluster	274	871988	148	57.8	88.36	8145	59	39	67	156	148	153	65	1724	14.001	49	100	100	7	20	100	penA Type XIV NonMosaic; A517G	A39T	Wild Type	Wild Type	S91F, D95A	S87N	Wild Type	Detected	>2	Resistant	<=4	Resistant	<=0.008	Susceptible	4	Resistant	<=0.06	Susceptible	SRR8567043	PRJNA520805
	AUSMDU00012636	2017-05-11	M	20-29	Rectal	243	NA	singleton	252	970496	148	64.4	90.43	7363	59	39	67	78	148	153	65	158	44.001	16	10	1	1	10	100	penA Type 44 NonMosaic; A501T, A517G	-35A Del	G120K, A121D	L421P	S91F, D95G	Wild Type	Wild Type	Not detected	0.5	Less susceptible	<=4	Resistant	0.03	Susceptible	8	Resistant	0.25	Susceptible	SRR8567042	PRJNA520805
	AUSMDU00012637	2017-05-10	M	20-29	Rectal	7	NA	cluster	242	769038	148	51	88.99	9363	126	39	67	238	148	153	133	1034	2.02	39	11	100	100	100	100	penA Type II NonMosaic; A517G	Meningiditis-like promoter	G120K, A121N	Wild Type	Wild Type	Wild Type	Wild Type	Not detected	0.5	Less susceptible	<=4	Resistant	<=0.008	Susceptible	<=0.03	Susceptible	1	Resistant	SRR8567041	PRJNA520805
	AUSMDU00012638	2017-05-12	M	20-29	Rectal	27	NA	cluster	202	1071302	148	71	89.91	9363	126	39	67	238	148	153	133	63	2.001	9	1	100	100	100	100	penA Type II NonMosaic; A517G	A39T	Wild Type	Wild Type	Wild Type	Wild Type	Wild Type	Not detected	0.25	Less susceptible	<=4	Resistant	<=0.008	Susceptible	<=0.03	Susceptible	0.5	Susceptible	SRR8567040	PRJNA520805
	AUSMDU00012639	2017-05-12	M	40-49	Urogenital	203	Not persistent	cluster	236	1059326	148	70.2	89.46	9362	126	39	67	238	147	153	133	63	2.001	9	1	100	100	100	100	penA Type II NonMosaic; A517G	A39T	Wild Type	Wild Type	Wild Type	Wild Type	Wild Type	Not detected	0.25	Less susceptible	<=4	Resistant	<=0.008	Susceptible	<=0.03	Susceptible	0.5	Susceptible	SRR8567039	PRJNA520805
	AUSMDU00012640	2017-05-10	M	20-29	Pharyngeal	244	NA	singleton	226	980852	148	65	89.3	1901	109	39	170	111	148	153	65	NEW	249.001*	1	1	1	1	3	100		-35A Del	Wild Type	L421P	S91F, D95G	S87R	Wild Type	Not detected	1	Resistant	<=4	Resistant	<=0.008	Susceptible	8	Resistant	0.25	Susceptible	SRR8567038	PRJNA520805
	AUSMDU00012641	2017-05-10	M	20-29	Urogenital	245	NA	singleton	188	1226296	148	81.3	89.67	1901	109	39	170	111	148	153	65	1258	34.001	1	11	1	1	74	100	penA Type XXXIV Mosaic; N513Y	-35A Del	G120K, A121N	L421P	S91F, D95G	S87R	Wild Type	Not detected	0.5	Less susceptible	<=4	Resistant	0.03	Susceptible	16	Resistant	0.5	Susceptible	SRR8567047	PRJNA520805
	AUSMDU00012642	2017-05-12	M	20-29	Pharyngeal	23	Not persistent	cluster	273	1119706	147	73.7	89.38	11981	109	112	170	111	148	153	65	934	5.002	1	21	1	1	3	100	penA Type V Nonmosaic; A517G, G543S	-35A Del	G120N, A121D	L421P	S91F, D95G	S87R	Wild Type	Not detected	0.5	Less susceptible	<=4	Resistant	0.016	Susceptible	8	Resistant	0.25	Susceptible	SRR8566867	PRJNA520805
	AUSMDU00012643	2017-05-10	M	20-29	Pharyngeal	246	NA	singleton	233	1147176	148	76.1	90.36	7359	109	39	170	156	188	71	65	231	2.002	42	100	100	10	2	100	penA Type II NonMosaic; A517G	A39T	Wild Type	Wild Type	Wild Type	Wild Type	Wild Type	Not detected	0.125	Less susceptible	<=4	Resistant	<=0.008	Susceptible	<=0.03	Susceptible	0.25	Susceptible	SRR8566868	PRJNA520805
	AUSMDU00012644	2017-05-13	M	40-49	Rectal	1	Not persistent	cluster	247	1064066	148	70.6	89.16	9363	126	39	67	238	148	153	133	1034	2.02	39	11	100	100	100	100	penA Type II NonMosaic; A517G	Meningiditis-like promoter	G120K, A121N	Wild Type	Wild Type	Wild Type	Wild Type	Not detected	0.5	Less susceptible	<=4	Resistant	<=0.008	Susceptible	<=0.03	Susceptible	2	Resistant	SRR8566865	PRJNA520805
	AUSMDU00012645	2017-05-13	M	20-29	Rectal	1	Not persistent	cluster	234	884378	148	58.6	89.42	9363	126	39	67	238	148	153	133	1034	2.02	39	11	100	100	100	100	penA Type II NonMosaic; A517G	Meningiditis-like promoter	G120K, A121N	Wild Type	Wild Type	Wild Type	Wild Type	Not detected	0.5	Less susceptible	<=4	Resistant	<=0.008	Susceptible	<=0.03	Susceptible	2	Resistant	SRR8566866	PRJNA520805
	AUSMDU00012646	2017-05-13	M	30-39	Pharyngeal	162	NA	cluster	196	1079254	148	71.6	89.33	11428	126	39	170	238	734	153	133	63	2.001	9	1	100	100	100	100	penA Type II NonMosaic; A517G	A39T	Wild Type	Wild Type	Wild Type	Wild Type	Wild Type	Not detected	0.25	Less susceptible	<=4	Resistant	<=0.008	Susceptible	<=0.03	Susceptible	0.25	Susceptible	SRR8566871	PRJNA520805
	AUSMDU00012647	2017-05-12	M	20-29	Rectal	1	Not persistent	cluster	245	1024104	148	67.9	89.39	9363	126	39	67	238	148	153	133	1034	2.02	39	11	100	100	100	100	penA Type II NonMosaic; A517G	Meningiditis-like promoter	G120K, A121N	Wild Type	Wild Type	Wild Type	Wild Type	Not detected	0.5	Less susceptible	<=4	Resistant	<=0.008	Susceptible	<=0.03	Susceptible	1	Resistant	SRR8566872	PRJNA520805
	AUSMDU00012648	2017-05-10	F	20-29	Urogenital	33	Persistent	cluster	217	790602	149	52.8	95.29	7363	59	39	67	78	148	153	65	1127	92.001	16	1	1	1	10	100	penA Type 92 Mosaic; N513Y	-35A Del	Wild Type	L421P	S91F, D95G	Wild Type	Wild Type	Not detected	0.125	Less susceptible	<=4	Resistant	<=0.008	Susceptible	<=0.03	Susceptible	0.25	Susceptible	SRR8566802	PRJNA520805
	AUSMDU00012649	2017-05-09	M	20-29	Urogenital	26	Persistent	cluster	237	1152560	148	76.4	90.55	7359	109	39	170	156	188	71	65	231	2.002	42	100	100	10	2	100	penA Type II NonMosaic; A517G	A39T	Wild Type	Wild Type	Wild Type	Wild Type	Wild Type	Not detected	0.25	Less susceptible	<=4	Resistant	<=0.008	Susceptible	<=0.03	Susceptible	0.25	Susceptible	SRR8566870	PRJNA520805
	AUSMDU00012650	2017-05-11	M	20-29	Urogenital	26	Persistent	cluster	259	1028172	147	67.7	89.97	7359	109	39	170	156	188	71	65	231	2.002	42	100	100	10	2	100	penA Type II NonMosaic; A517G	A39T	Wild Type	Wild Type	Wild Type	Wild Type	Wild Type	Not detected	0.25	Less susceptible	<=4	Resistant	<=0.008	Susceptible	<=0.03	Susceptible	0.125	Susceptible	SRR8566797	PRJNA520805
	AUSMDU00012651	2017-05-11	M	30-39	Urogenital	12	NA	cluster	237	1197286	148	79.4	90.28	7359	109	39	170	156	188	71	65	231	2.002	42	100	100	10	2	100	penA Type II NonMosaic; A517G	A39T	Wild Type	Wild Type	Wild Type	Wild Type	Wild Type	Not detected	0.25	Less susceptible	<=4	Resistant	<=0.008	Susceptible	<=0.03	Susceptible	0.125	Susceptible	SRR8566864	PRJNA520805
	AUSMDU00012652	2017-05-07	F	40-49	Urogenital	22	NA	cluster	223	1061618	147	69.9	90.15	7363	59	39	67	78	148	153	65	348	10.001	33	8	1	2	5	100	penA Type X Mosaic; N513Y	Wild Type	G120K, A121D	L421P	S91F, D95N	S87R, S88P	Wild Type	Not detected	2	Resistant	<=4	Resistant	0.06	Decreased susceptibility	>16	Resistant	0.25	Susceptible	SRR8566712	PRJNA520805
	AUSMDU00012653	2017-05-10	F	30-39	Pharyngeal	247	NA	singleton	275	998344	148	66.2	89.98	7363	59	39	67	78	148	153	65	754	2.001	123	14	1	100	1	100	penA Type II NonMosaic; A517G	A39T	porB1a	L421P	Wild Type	Wild Type	Wild Type	Not detected	0.5	Less susceptible	<=4	Resistant	0.016	Susceptible	<=0.03	Susceptible	<=0.06	Susceptible	SRR8566711	PRJNA520805
	AUSMDU00012654	2017-04-10	F	50-59	Urogenital	23	Not persistent	cluster	283	1321452	147	87	89.49	11981	109	112	170	111	148	153	65	934	5.002	1	21	1	1	3	100	penA Type V Nonmosaic; A517G, G543S	-35A Del	G120N, A121D	L421P	S91F, D95G	S87R	Wild Type	Not detected	1	Resistant	<=4	Resistant	0.016	Susceptible	8	Resistant	0.5	Susceptible	SRR8566714	PRJNA520805
	AUSMDU00012655	2017-05-15	M	20-29	Urogenital	15	Persistent	cluster	216	1131992	147	74.6	90.23	1579	109	39	67	111	148	153	65	139	9.001	1	8	1	100	2	100	penA Type IX NonMosaic; A517G	-35A Del	G120K, A121D	L421P	Wild Type	Wild Type	Wild Type	Not detected	1	Resistant	<=4	Resistant	0.03	Susceptible	<=0.03	Susceptible	0.25	Susceptible	SRR8566713	PRJNA520805
	AUSMDU00012656	2017-05-15	M	20-29	Rectal	15	Persistent	cluster	202	1027456	148	68.1	90.71	1579	109	39	67	111	148	153	65	139	9.001	1	8	1	100	2	100	penA Type IX NonMosaic; A517G	-35A Del	G120K, A121D	L421P	Wild Type	Wild Type	Wild Type	Not detected	1	Resistant	<=4	Resistant	0.03	Susceptible	<=0.03	Susceptible	0.5	Susceptible	SRR8566715	PRJNA520805
	AUSMDU00012657	2017-05-15	M	20-29	Urogenital	200	NA	cluster	235	1085834	148	72	90.5	1600	126	39	67	78	148	153	65	2957	2.001	29	13	100	100	100	100	penA Type II NonMosaic; A517G	Wild Type	porB1a	Wild Type	Wild Type	Wild Type	Wild Type	Not detected	0.5	Less susceptible	<=4	Resistant	<=0.008	Susceptible	<=0.03	Susceptible	0.125	Susceptible	SRR8566718	PRJNA520805
	AUSMDU00012658	2017-05-15	M	20-29	Rectal	248	NA	singleton	256	1095076	148	72.6	89.35	12502	109	39	67	156	150	153	65	178	14.001	29	1	100	100	7	100	penA Type XIV NonMosaic; A517G	Wild Type	Wild Type	Wild Type	Wild Type	Wild Type	Wild Type	Detected	1	Resistant	<=4	Resistant	<=0.008	Susceptible	<=0.03	Susceptible	0.25	Susceptible	SRR8566717	PRJNA520805
	AUSMDU00012659	2017-05-15	M	20-29	Rectal	38	Persistent	cluster	228	1104386	148	73.2	89.12	11428	126	39	170	238	734	153	133	63	2.001	9	1	100	100	100	100	penA Type II NonMosaic; A517G	A39T	Wild Type	Wild Type	Wild Type	Wild Type	Wild Type	Not detected	0.25	Less susceptible	<=4	Resistant	<=0.008	Susceptible	<=0.03	Susceptible	0.25	Susceptible	SRR8566710	PRJNA520805
	AUSMDU00012660	2017-05-15	M	30-39	Pharyngeal	16	Not persistent	cluster	227	1031764	148	68.4	90.16	8143	59	39	170	78	146	154	65	426	2.002	40	13	100	7	4	100	penA Type II NonMosaic; A517G	A39T	porB1a	Wild Type	S91F, D95A	D86N	Wild Type	Detected	>2	Resistant	<=4	Resistant	<=0.008	Susceptible	4	Resistant	0.25	Susceptible	SRR8566709	PRJNA520805
	AUSMDU00012661	2017-05-15	M	30-39	Urogenital	108	NA	cluster	235	1021592	148	67.7	89.99	8156	59	39	67	111	150	153	65	442	2.001	1	1	1	100	2	100	penA Type II NonMosaic; A517G	-35A Del	Wild Type	L421P	Wild Type	Wild Type	Wild Type	Not detected	0.5	Less susceptible	<=4	Resistant	<=0.008	Susceptible	<=0.03	Susceptible	0.25	Susceptible	SRR8566612	PRJNA520805
	AUSMDU00012662	2017-05-10	M	20-29	Urogenital	23	Not persistent	cluster	233	1117754	148	74.1	90.29	11981	109	112	170	111	148	153	65	934	5.002	1	21	1	1	3	100	penA Type V Nonmosaic; A517G, G543S	-35A Del	G120N, A121D	L421P	S91F, D95G	S87R	Wild Type	Not detected	1	Resistant	<=4	Resistant	0.016	Susceptible	8	Resistant	0.5	Susceptible	SRR8566830	PRJNA520805
	AUSMDU00012663	2017-05-15	M	50-59	Pharyngeal	58	NA	cluster	214	1002668	149	66.9	89.86	8143	59	39	170	78	146	154	65	426	2.002	40	13	100	7	4	100	penA Type II NonMosaic; A517G	A39T	porB1a	Wild Type	S91F, D95A	D86N	Wild Type	Detected	>2	Resistant	<=4	Resistant	<=0.008	Susceptible	4	Resistant	0.25	Susceptible	SRR8566831	PRJNA520805
	AUSMDU00012664	2017-05-14	M	20-29	Urogenital	38	Persistent	cluster	219	1021098	148	67.7	89.62	11428	126	39	170	238	734	153	133	63	2.001	9	1	100	100	100	100	penA Type II NonMosaic; A517G	A39T	Wild Type	Wild Type	Wild Type	Wild Type	Wild Type	Not detected	0.25	Less susceptible	<=4	Resistant	<=0.008	Susceptible	<=0.03	Susceptible	0.5	Susceptible	SRR8566832	PRJNA520805
	AUSMDU00012665	2017-05-16	M	40-49	Rectal	7	NA	cluster	224	1343312	148	89.1	89.03	9363	126	39	67	238	148	153	133	1034	2.02	39	11	100	100	100	100	penA Type II NonMosaic; A517G	Meningiditis-like promoter	G120K, A121N	Wild Type	Wild Type	Wild Type	Wild Type	Not detected	0.25	Less susceptible	<=4	Resistant	<=0.008	Susceptible	<=0.03	Susceptible	0.5	Susceptible	SRR8566833	PRJNA520805
	AUSMDU00012666	2017-05-16	M	30-39	Urogenital	241	NA	cluster	285	1449268	146	94.8	88.42	8156	59	39	67	111	150	153	65	442	2.001	1	1	1	100	2	100	penA Type II NonMosaic; A517G	-35A Del	Wild Type	L421P	Wild Type	Wild Type	Wild Type	Not detected	0.25	Less susceptible	<=4	Resistant	<=0.008	Susceptible	<=0.03	Susceptible	0.125	Susceptible	SRR8566834	PRJNA520805
	AUSMDU00012667	2017-05-16	M	30-39	Rectal	23	Not persistent	cluster	242	1255760	147	82.7	89.41	11981	109	112	170	111	148	153	65	934	5.002	1	21	1	1	3	100	penA Type V Nonmosaic; A517G, G543S	-35A Del	G120N, A121D	L421P	S91F, D95G	S87R	Wild Type	Not detected	1	Resistant	<=4	Resistant	0.016	Susceptible	16	Resistant	0.5	Susceptible	SRR8567283	PRJNA520805
	AUSMDU00012668	2017-05-16	M	20-29	Pharyngeal	249	NA	singleton	240	1321024	149	88.2	89.15	10314	126	39	170	111	146	153	65	1816	5.002	122	8	1	7	3	100	penA Type V Nonmosaic; A517G, G543S	A39T	G120K, A121D	L421P	S91F, D95A	S87R	Wild Type	Not detected	2	Resistant	<=4	Resistant	0.016	Susceptible	16	Resistant	0.5	Susceptible	SRR8567284	PRJNA520805
	AUSMDU00012669	2017-05-15	F	20-29	Urogenital	21	Not persistent	cluster	203	945652	149	63.1	89.65	9363	126	39	67	238	148	153	133	63	2.001	9	1	100	100	100	100	penA Type II NonMosaic; A517G	A39T	Wild Type	Wild Type	Wild Type	Wild Type	Wild Type	Not detected	0.5	Less susceptible	<=4	Resistant	<=0.008	Susceptible	<=0.03	Susceptible	0.25	Susceptible	SRR8567018	PRJNA520805
	AUSMDU00012670	2017-05-15	F	50-59	Urogenital	23	Not persistent	cluster	258	2590596	148	171.8	90.22	11981	109	112	170	111	148	153	65	934	5.002	1	21	1	1	3	100	penA Type V Nonmosaic; A517G, G543S	-35A Del	G120N, A121D	L421P	S91F, D95G	S87R	Wild Type	Not detected	1	Resistant	<=4	Resistant	0.016	Susceptible	8	Resistant	0.5	Susceptible	SRR8567017	PRJNA520805
	AUSMDU00012671	2017-05-16	M	30-39	Pharyngeal	15	Persistent	cluster	225	1086122	149	72.5	90.74	1579	109	39	67	111	148	153	65	139	9.001	1	8	1	100	2	100	penA Type IX NonMosaic; A517G	-35A Del	G120K, A121D	L421P	Wild Type	Wild Type	Wild Type	Not detected	1	Resistant	<=4	Resistant	0.016	Susceptible	<=0.03	Susceptible	0.5	Susceptible	SRR8567016	PRJNA520805
	AUSMDU00012672	2017-05-16	M	30-39	Rectal	58	NA	cluster	248	770264	148	51.1	89.78	8143	59	39	170	78	146	154	65	426	2.002	40	13	100	7	4	100	penA Type II NonMosaic; A517G	A39T	porB1a	Wild Type	S91F, D95A	D86N	Wild Type	Detected	>2	Resistant	<=4	Resistant	<=0.008	Susceptible	4	Resistant	0.125	Susceptible	SRR8567015	PRJNA520805
	AUSMDU00012673	2017-05-18	M	20-29	Rectal	77	NA	cluster	183	1203722	148	79.8	90.95	8143	59	39	170	78	146	154	65	436	2.002	40	100	100	7	3	100	penA Type II NonMosaic; A517G	A39T	Wild Type	Wild Type	S91F, D95A	S87R	Wild Type	Not detected	0.25	Less susceptible	<=4	Resistant	<=0.008	Susceptible	8	Resistant	0.25	Susceptible	SRR8567013	PRJNA520805
	AUSMDU00012674	2017-05-18	M	20-29	Urogenital	33	Persistent	cluster	258	1392806	147	91.7	89.62	7363	59	39	67	78	148	153	65	1127	92.001	16	1	1	1	10	100	penA Type 92 Mosaic; N513Y	-35A Del	Wild Type	L421P	S91F, D95G	Wild Type	Wild Type	Not detected	0.25	Less susceptible	<=4	Resistant	0.016	Susceptible	8	Resistant	0.25	Susceptible	SRR8567012	PRJNA520805
	AUSMDU00012675	2017-05-18	M	30-39	Pharyngeal	250	NA	singleton	259	1009042	148	66.9	90.02	11981	109	112	170	111	148	153	65	151	5.002	1	1	1	1	3	100	penA Type V Nonmosaic; A517G, G543S	-35A Del	Wild Type	L421P	S91F, D95G	S87R	Wild Type	Not detected	1	Resistant	<=4	Resistant	0.016	Susceptible	8	Resistant	0.5	Susceptible	SRR8567011	PRJNA520805
	AUSMDU00012676	2017-05-19	M	40-49	Urogenital	14	Persistent	cluster	203	1042410	148	69.1	91.22	8122	59	142	67	156	188	153	65	299	22.001	50	3	100	100	1	100	penA Type XXII NonMosaic; A517G	Wild Type	A121S	Wild Type	Wild Type	Wild Type	Wild Type	Not detected	0.25	Less susceptible	<=4	Resistant	<=0.008	Susceptible	<=0.03	Susceptible	0.125	Susceptible	SRR8567020	PRJNA520805
	AUSMDU00012677	2017-05-17	M	40-49	Urogenital	14	Persistent	cluster	241	897220	149	59.9	91.32	8122	59	142	67	156	188	153	65	299	22.001	50	3	100	100	1	100	penA Type XXII NonMosaic; A517G	Wild Type	A121S	Wild Type	Wild Type	Wild Type	Wild Type	Not detected	0.25	Less susceptible	<=4	Resistant	<=0.008	Susceptible	<=0.03	Susceptible	<=0.06	Susceptible	SRR8567019	PRJNA520805
	AUSMDU00012678	2017-05-17	M	40-49	Rectal	7	NA	cluster	209	1115502	149	74.5	89.81	9363	126	39	67	238	148	153	133	1034	2.02	39	11	100	100	100	100	penA Type II NonMosaic; A517G	Meningiditis-like promoter	G120K, A121N	Wild Type	Wild Type	Wild Type	Wild Type	Not detected	0.25	Less susceptible	<=4	Resistant	<=0.008	Susceptible	<=0.03	Susceptible	0.5	Susceptible	SRR8566534	PRJNA520805
	AUSMDU00012679	2017-05-15	M	40-49	Rectal	203	Not persistent	cluster	239	1149336	148	76.2	89.87	9362	126	39	67	238	147	153	133	63	2.001	9	1	100	100	100	100	penA Type II NonMosaic; A517G	A39T	Wild Type	Wild Type	Wild Type	Wild Type	Wild Type	Not detected	0.25	Less susceptible	<=4	Resistant	<=0.008	Susceptible	<=0.03	Susceptible	0.5	Susceptible	SRR8566535	PRJNA520805
	AUSMDU00012680	2017-05-16	M	30-39	Urogenital	203	Not persistent	cluster	244	1012204	148	67.1	89.74	9362	126	39	67	238	147	153	133	63	2.001	9	1	100	100	100	100	penA Type II NonMosaic; A517G	A39T	Wild Type	Wild Type	Wild Type	Wild Type	Wild Type	Not detected	0.25	Less susceptible	<=4	Resistant	<=0.008	Susceptible	<=0.03	Susceptible	0.5	Susceptible	SRR8566532	PRJNA520805
	AUSMDU00012681	2017-05-18	M	40-49	Urogenital	14	Persistent	cluster	220	1102398	148	73.1	90.88	8122	59	142	67	156	188	153	65	299	22.001	50	3	100	100	1	100	penA Type XXII NonMosaic; A517G	Wild Type	A121S	Wild Type	Wild Type	Wild Type	Wild Type	Not detected	0.25	Less susceptible	<=4	Resistant	0.016	Susceptible	<=0.03	Susceptible	0.125	Susceptible	SRR8566533	PRJNA520805
	AUSMDU00012682	2017-05-16	M	30-39	Rectal	1	Not persistent	cluster	300	1074580	147	70.8	88.38	9363	126	39	67	238	148	153	133	1034	2.02	39	11	100	100	100	100	penA Type II NonMosaic; A517G	Meningiditis-like promoter	G120K, A121N	Wild Type	Wild Type	Wild Type	Wild Type	Not detected	0.5	Less susceptible	<=4	Resistant	<=0.008	Susceptible	<=0.03	Susceptible	1	Resistant	SRR8566538	PRJNA520805
	AUSMDU00012683	2017-05-17	M	30-39	Rectal	189	NA	cluster	216	1189040	147	78.3	88.67	11428	126	39	170	238	734	153	133	301	2.001	9	3	100	100	100	100	penA Type II NonMosaic; A517G	A39T	A121S	Wild Type	Wild Type	Wild Type	Wild Type	Not detected	0.5	Less susceptible	<=4	Resistant	<=0.008	Susceptible	<=0.03	Susceptible	0.25	Susceptible	SRR8566539	PRJNA520805
	AUSMDU00012684	2017-05-15	M	20-29	Urogenital	251	NA	singleton	218	986764	148	65.4	88.06	1587	59	39	67	78	148	153	133	1203	2.002	89	14	100	7	4	100	penA Type II NonMosaic; A517G	A39T	porB1a	Wild Type	S91F, D95A	D86N	Wild Type	Detected	2	Resistant	>8	Resistant	<=0.008	Susceptible	4	Resistant	<=0.06	Susceptible	SRR8566536	PRJNA520805
	AUSMDU00012685	2017-05-14	M	20-29	Urogenital	252	NA	singleton	257	943428	148	62.6	90.25	14921	59	39	67	111	147	153	223	2117	68.001	88	100	100	100	19	100	penA Type 68 NonMosaic; A517G	Wild Type	Wild Type	Wild Type	Wild Type	Wild Type	Wild Type	Not detected	0.25	Less susceptible	>8	Resistant	<=0.008	Susceptible	<=0.03	Susceptible	<=0.06	Susceptible	SRR8566537	PRJNA520805
	AUSMDU00012686	2017-05-17	M	20-29	Urogenital	27	NA	cluster	229	1038972	148	68.9	90.12	9363	126	39	67	238	148	153	133	63	2.001	9	1	100	100	100	100	penA Type II NonMosaic; A517G	A39T	Wild Type	Wild Type	Wild Type	Wild Type	Wild Type	Not detected	0.25	Less susceptible	<=4	Resistant	<=0.008	Susceptible	<=0.03	Susceptible	0.25	Susceptible	SRR8566540	PRJNA520805
	AUSMDU00012687	2017-05-17	M	20-29	Urogenital	253	NA	singleton	250	1078848	148	71.5	89.88	8156	59	39	67	111	150	153	65	442	2.001	1	1	1	100	2	100	penA Type II NonMosaic; A517G	-35A Del	Wild Type	L421P	Wild Type	Wild Type	Wild Type	Not detected	0.25	Less susceptible	<=4	Resistant	<=0.008	Susceptible	<=0.03	Susceptible	0.125	Susceptible	SRR8566803	PRJNA520805
	AUSMDU00012688	2017-05-17	M	20-29	Rectal	23	Not persistent	cluster	262	1178418	147	77.6	89.57	11981	109	112	170	111	148	153	65	934	5.002	1	21	1	1	3	100	penA Type V Nonmosaic; A517G, G543S	-35A Del	G120N, A121D	L421P	S91F, D95G	S87R	Wild Type	Not detected	1	Resistant	<=4	Resistant	0.016	Susceptible	8	Resistant	0.25	Susceptible	SRR8566806	PRJNA520805
	AUSMDU00012689	2017-05-19	M	30-39	Rectal	254	NA	pair	193	1187084	148	78.7	90.65	8143	59	39	170	78	146	154	65	436	2.002	40	100	100	7	3	100	penA Type II NonMosaic; A517G	A39T	Wild Type	Wild Type	S91F, D95A	S87R	Wild Type	Not detected	0.25	Less susceptible	<=4	Resistant	<=0.008	Susceptible	8	Resistant	0.25	Susceptible	SRR8566808	PRJNA520805
	AUSMDU00012690	2017-05-19	M	50-59	Urogenital	255	NA	singleton	225	1506072	147	99.2	89.86	7359	109	39	170	156	188	71	65	231	2.002	42	100	100	10	2	100	penA Type II NonMosaic; A517G	A39T	Wild Type	Wild Type	Wild Type	Wild Type	Wild Type	Not detected	0.25	Less susceptible	<=4	Resistant	<=0.008	Susceptible	<=0.03	Susceptible	0.125	Susceptible	SRR8566807	PRJNA520805
	AUSMDU00012691	2017-05-17	M	50-59	Urogenital	44	NA	cluster	192	989802	148	65.6	90.44	10622	59	39	67	156	149	153	133	522	14.001	159	1	100	100	7	100	penA Type XIV NonMosaic; A517G	Wild Type	Wild Type	Wild Type	Wild Type	Wild Type	Wild Type	Detected	1	Resistant	<=4	Resistant	<=0.008	Susceptible	<=0.03	Susceptible	<=0.06	Susceptible	SRR8566810	PRJNA520805
	AUSMDU00012692	2017-05-18	F	20-29	Urogenital	21	Not persistent	cluster	169	1297918	148	86.1	89.64	9363	126	39	67	238	148	153	133	63	2.001	9	1	100	100	100	100	penA Type II NonMosaic; A517G	A39T	Wild Type	Wild Type	Wild Type	Wild Type	Wild Type	Not detected	0.25	Less susceptible	<=4	Resistant	<=0.008	Susceptible	<=0.03	Susceptible	0.25	Susceptible	SRR8566812	PRJNA520805
	AUSMDU00012693	2017-05-20	M	30-39	Pharyngeal	44	NA	cluster	201	1120916	147	73.8	89.76	10622	59	39	67	156	149	153	133	522	14.001	159	1	100	100	7	100	penA Type XIV NonMosaic; A517G	Wild Type	Wild Type	Wild Type	Wild Type	Wild Type	Wild Type	Detected	2	Resistant	<=4	Resistant	<=0.008	Susceptible	<=0.03	Susceptible	0.125	Susceptible	SRR8566811	PRJNA520805
	AUSMDU00012694	2017-05-15	M	20-29	Urogenital	44	NA	cluster	171	1145944	148	76	90.63	10622	59	39	67	156	149	153	133	522	14.001	159	1	100	100	7	100	penA Type XIV NonMosaic; A517G	Wild Type	Wild Type	Wild Type	Wild Type	Wild Type	Wild Type	Detected	1	Resistant	<=4	Resistant	<=0.008	Susceptible	<=0.03	Susceptible	<=0.06	Susceptible	SRR8567189	PRJNA520805
	AUSMDU00012695	2017-05-18	M	30-39	Urogenital	93	Persistent	cluster	208	1260624	148	83.6	90.57	7359	109	39	170	156	188	71	65	231	2.002	42	100	100	10	2	100	penA Type II NonMosaic; A517G	A39T	Wild Type	Wild Type	Wild Type	Wild Type	Wild Type	Not detected	0.25	Less susceptible	<=4	Resistant	<=0.008	Susceptible	<=0.03	Susceptible	0.125	Susceptible	SRR8567190	PRJNA520805
	AUSMDU00012727	2017-05-25	M	30-39	Urogenital	256	NA	singleton	204	934072	148	61.9	89.53	8145	59	39	67	156	148	153	65	NEW	2.001	10	100	100	1	59	100	penA Type II NonMosaic; A517G	A39T	Wild Type	Wild Type	S91F, D95G	D86N, S87I	Wild Type	Not detected	0.25	Less susceptible	>8	Resistant	<=0.008	Susceptible	8	Resistant	<=0.06	Susceptible	SRR8567181	PRJNA520805
	AUSMDU00012728	2017-05-31	F	20-29	Urogenital	257	NA	singleton	221	775614	149	51.8	87.16	1580	126	39	67	111	148	153	133	182	2.001	25	3	100	100	100	100	penA Type II NonMosaic; A517G	G45D	A121S	Wild Type	Wild Type	Wild Type	Wild Type	Not detected	0.5	Less susceptible	<=4	Resistant	<=0.008	Susceptible	<=0.03	Susceptible	1	Resistant	SRR8567184	PRJNA520805
	AUSMDU00012729	2017-05-30	M	40-49	Urogenital	258	NA	singleton	296	770814	149	51.5	89.59	6723	109	39	67	111	149	153	133	NEW	2.002	10	14	100	1	59	100	penA Type II NonMosaic; A517G	A39T	porB1a	Wild Type	S91F, D95G	D86N, S87I	Wild Type	Not detected	0.25	Less susceptible	>8	Resistant	<=0.008	Susceptible	8	Resistant	<=0.06	Susceptible	SRR8567183	PRJNA520805
	AUSMDU00012730	2017-05-31	M	30-39	Urogenital	50	Persistent	cluster	268	750052	148	49.7	87.64	8145	59	39	67	156	148	153	65	NEW	14.001	-	100	100	7	20	100	penA Type XIV NonMosaic; A517G		Wild Type	Wild Type	S91F, D95A	S87N	Wild Type	Detected	>2	Resistant	<=4	Resistant	<=0.008	Susceptible	4	Resistant	<=0.06	Susceptible	SRR8567178	PRJNA520805
	AUSMDU00012731	2017-05-31	M	20-29	Other	86	NA	cluster	210	800480	149	53.4	90.48	7359	109	39	170	156	188	71	65	231	2.002	42	100	100	10	2	100	penA Type II NonMosaic; A517G	A39T	Wild Type	Wild Type	Wild Type	Wild Type	Wild Type	Not detected	0.125	Less susceptible	<=4	Resistant	<=0.008	Susceptible	<=0.03	Susceptible	0.125	Susceptible	SRR8567177	PRJNA520805
	AUSMDU00012732	2017-05-30	F	20-29	Urogenital	259	NA	singleton	240	770088	148	51.1	90.22	15807	59	793	67	78	148	153	65	158	44.001	16	10	1	1	10	100	penA Type 44 NonMosaic; A501T, A517G	-35A Del	G120K, A121D	L421P	S91F, D95G	Wild Type	Wild Type	Not detected	1	Resistant	<=4	Resistant	0.03	Susceptible	16	Resistant	0.25	Susceptible	SRR8566908	PRJNA520805
	AUSMDU00012733	2017-06-01	M	30-39	Urogenital	260	NA	cluster	256	696672	149	46.5	90.47	7359	109	39	170	156	188	71	65	231	2.002	42	100	100	10	2	100	penA Type II NonMosaic; A517G	A39T	Wild Type	Wild Type	Wild Type	Wild Type	Wild Type	Not detected	0.25	Less susceptible	<=4	Resistant	<=0.008	Susceptible	<=0.03	Susceptible	0.25	Susceptible	SRR8567179	PRJNA520805
	AUSMDU00012734	2017-05-31	M	30-39	Rectal	261	NA	singleton	217	767050	149	51.2	90.2	7363	59	39	67	78	148	153	65	NEW	243.001*	16	10	1	1	10	100		-35A Del	G120K, A121D	L421P	S91F, D95G	Wild Type	Wild Type	Not detected	2	Resistant	<=4	Resistant	0.016	Susceptible	16	Resistant	0.25	Susceptible	SRR8567171	PRJNA520805
	AUSMDU00012735	2017-05-31	M	30-39	Urogenital	180	Persistent	cluster	265	952788	148	63.2	89.51	8156	59	39	67	111	150	153	65	442	2.001	1	1	1	100	2	100	penA Type II NonMosaic; A517G	-35A Del	Wild Type	L421P	Wild Type	Wild Type	Wild Type	Not detected	0.25	Less susceptible	<=4	Resistant	<=0.008	Susceptible	<=0.03	Susceptible	0.25	Susceptible	SRR8566994	PRJNA520805
	AUSMDU00012736	2017-05-31	M	20-29	Pharyngeal	262	NA	singleton	272	813152	149	54.3	90.28	1600	126	39	67	78	148	153	65	2957	2.001	29	13	100	100	100	100	penA Type II NonMosaic; A517G	Wild Type	porB1a	Wild Type	Wild Type	Wild Type	Wild Type	Not detected	0.5	Less susceptible	<=4	Resistant	0.016	Susceptible	<=0.03	Susceptible	0.125	Susceptible	SRR8566574	PRJNA520805
	AUSMDU00012737	2017-06-02	M	20-29	Pharyngeal	200	NA	cluster	246	831688	148	55.1	89.89	1600	126	39	67	78	148	153	65	2957	2.001	29	13	100	100	100	100	penA Type II NonMosaic; A517G	Wild Type	porB1a	Wild Type	Wild Type	Wild Type	Wild Type	Not detected	0.5	Less susceptible	<=4	Resistant	<=0.008	Susceptible	<=0.03	Susceptible	0.125	Susceptible	SRR8566572	PRJNA520805
	AUSMDU00012738	2017-06-02	M	20-29	Pharyngeal	263	NA	singleton	227	810072	149	54.1	89.81	8156	59	39	67	111	150	153	65	442	2.001	1	1	1	100	2	100	penA Type II NonMosaic; A517G	-35A Del	Wild Type	L421P	Wild Type	Wild Type	Wild Type	Not detected	0.5	Less susceptible	<=4	Resistant	<=0.008	Susceptible	<=0.03	Susceptible	0.125	Susceptible	SRR8566569	PRJNA520805
	AUSMDU00012811	2017-05-22	M	40-49	Urogenital	203	Not persistent	cluster	263	759308	148	50.3	89.12	9362	126	39	67	238	147	153	133	63	2.001	9	1	100	100	100	100	penA Type II NonMosaic; A517G	A39T	Wild Type	Wild Type	Wild Type	Wild Type	Wild Type	Not detected	0.25	Less susceptible	<=4	Resistant	<=0.008	Susceptible	<=0.03	Susceptible	0.5	Susceptible	SRR8567185	PRJNA520805
	AUSMDU00012812	2017-05-19	M	40-49	Urogenital	15	Persistent	cluster	209	830560	148	55.1	89.45	1579	109	39	67	111	148	153	65	139	9.001	1	8	1	100	2	100	penA Type IX NonMosaic; A517G	-35A Del	G120K, A121D	L421P	Wild Type	Wild Type	Wild Type	Not detected	1	Resistant	<=4	Resistant	0.016	Susceptible	<=0.03	Susceptible	0.25	Susceptible	SRR8567186	PRJNA520805
	AUSMDU00012813	2017-05-22	M	30-39	Urogenital	264	NA	singleton	224	641936	148	42.6	90.15	8143	59	39	170	78	146	154	65	436	2.002	40	100	100	7	3	100	penA Type II NonMosaic; A517G	A39T	Wild Type	Wild Type	S91F, D95A	S87R	Wild Type	Not detected	0.25	Less susceptible	<=4	Resistant	<=0.008	Susceptible	8	Resistant	0.25	Susceptible	SRR8567045	PRJNA520805
	AUSMDU00012814	2017-05-22	M	40-49	Rectal	265	NA	singleton	222	811958	148	53.8	90.08	8143	59	39	170	78	146	154	65	426	2.002	40	13	100	7	4	100	penA Type II NonMosaic; A517G	A39T	porB1a	Wild Type	S91F, D95A	D86N	Wild Type	Not detected	0.25	Less susceptible	<=4	Resistant	<=0.008	Susceptible	4	Resistant	0.25	Susceptible	SRR8567188	PRJNA520805
	AUSMDU00012815	2017-05-22	M	20-29	Rectal	44	NA	cluster	202	741022	148	49.1	89.29	10622	59	39	67	156	149	153	133	522	14.001	159	1	100	100	7	100	penA Type XIV NonMosaic; A517G	Wild Type	Wild Type	Wild Type	Wild Type	Wild Type	Wild Type	Detected	1	Resistant	<=4	Resistant	<=0.008	Susceptible	<=0.03	Susceptible	<=0.06	Susceptible	SRR8567196	PRJNA520805
	AUSMDU00012816	2017-05-22	F	20-29	Pharyngeal	93	Persistent	cluster	233	852120	148	56.5	89.31	7359	109	39	170	156	188	71	65	231	2.002	42	100	100	10	2	100	penA Type II NonMosaic; A517G	A39T	Wild Type	Wild Type	Wild Type	Wild Type	Wild Type	Not detected	0.25	Less susceptible	<=4	Resistant	<=0.008	Susceptible	<=0.03	Susceptible	0.125	Susceptible	SRR8567197	PRJNA520805
	AUSMDU00012817	2017-05-22	M	20-29	Rectal	11	Not persistent	cluster	229	833478	147	54.9	88.19	8143	59	39	170	78	146	154	65	426	2.002	40	13	100	7	4	100	penA Type II NonMosaic; A517G	A39T	porB1a	Wild Type	S91F, D95A	D86N	Wild Type	Detected	>2	Resistant	<=4	Resistant	<=0.008	Susceptible	2	Resistant	0.25	Susceptible	SRR8566938	PRJNA520805
	AUSMDU00012818	2017-05-21	M	30-39	Urogenital	38	Persistent	cluster	244	929850	148	61.7	88.45	11428	126	39	170	238	734	153	133	63	2.001	9	1	100	100	100	100	penA Type II NonMosaic; A517G	A39T	Wild Type	Wild Type	Wild Type	Wild Type	Wild Type	Not detected	0.25	Less susceptible	<=4	Resistant	<=0.008	Susceptible	<=0.03	Susceptible	0.25	Susceptible	SRR8566937	PRJNA520805
	AUSMDU00012819	2017-05-23	M	20-29	Rectal	14	Persistent	cluster	244	756134	148	50.1	90.51	8122	59	142	67	156	188	153	65	299	22.001	50	3	100	100	1	100	penA Type XXII NonMosaic; A517G	Wild Type	A121S	Wild Type	Wild Type	Wild Type	Wild Type	Not detected	0.25	Less susceptible	<=4	Resistant	<=0.008	Susceptible	<=0.03	Susceptible	<=0.06	Susceptible	SRR8566936	PRJNA520805
	AUSMDU00012820	2017-05-23	M	20-29	Pharyngeal	15	Persistent	cluster	226	803794	148	53.3	89.72	1579	109	39	67	111	148	153	65	139	9.001	1	8	1	100	2	100	penA Type IX NonMosaic; A517G	-35A Del	G120K, A121D	L421P	Wild Type	Wild Type	Wild Type	Not detected	1	Resistant	<=4	Resistant	0.016	Susceptible	<=0.03	Susceptible	0.125	Susceptible	SRR8566935	PRJNA520805
	AUSMDU00012821	2017-05-23	M	30-39	Rectal	93	Persistent	cluster	237	719494	149	48	89.79	7359	109	39	170	156	188	71	65	231	2.002	42	100	100	10	2	100	penA Type II NonMosaic; A517G	A39T	Wild Type	Wild Type	Wild Type	Wild Type	Wild Type	Not detected	0.25	Less susceptible	<=4	Resistant	<=0.008	Susceptible	<=0.03	Susceptible	0.125	Susceptible	SRR8566941	PRJNA520805
	AUSMDU00012822	2017-05-23	F	20-29	Pharyngeal	38	Persistent	cluster	241	824982	149	55.1	88.84	11428	126	39	170	238	734	153	133	63	2.001	9	1	100	100	100	100	penA Type II NonMosaic; A517G	A39T	Wild Type	Wild Type	Wild Type	Wild Type	Wild Type	Not detected	0.25	Less susceptible	<=4	Resistant	<=0.008	Susceptible	<=0.03	Susceptible	0.25	Susceptible	SRR8566940	PRJNA520805
	AUSMDU00012823	2017-05-23	M	30-39	Rectal	266	NA	singleton	247	660808	149	44.1	90.53	8143	59	39	170	78	146	154	65	1379	2.002	40	3	100	7	3	100	penA Type II NonMosaic; A517G	A39T	A121S	Wild Type	S91F, D95A	S87R	Wild Type	Not detected	0.25	Less susceptible	<=4	Resistant	<=0.008	Susceptible	8	Resistant	0.25	Susceptible	SRR8566939	PRJNA520805
	AUSMDU00012824	2017-05-23	M	30-39	Pharyngeal	267	NA	singleton	289	501506	149	33.5	88.52	9363	126	39	67	238	148	153	133	1034	2.02	39	11	100	100	100	100	penA Type II NonMosaic; A517G	Meningiditis-like promoter	G120K, A121N	Wild Type	Wild Type	Wild Type	Wild Type	Not detected	0.5	Less susceptible	<=4	Resistant	<=0.008	Susceptible	<=0.03	Susceptible	2	Resistant	SRR8566945	PRJNA520805
	AUSMDU00012825	2017-05-23	M	30-39	Rectal	268	NA	cluster	241	697974	149	46.6	89.46	8156	59	39	67	111	150	153	65	442	2.001	1	1	1	100	2	100	penA Type II NonMosaic; A517G	-35A Del	Wild Type	L421P	Wild Type	Wild Type	Wild Type	Not detected	0.25	Less susceptible	<=4	Resistant	<=0.008	Susceptible	<=0.03	Susceptible	0.125	Susceptible	SRR8567007	PRJNA520805
	AUSMDU00012826	2017-05-23	M	50-59	Rectal	269	NA	singleton	247	923368	148	61.2	88.84	1901	109	39	170	111	148	153	65	1050	5.002	10	1	1	1	3	100	penA Type V Nonmosaic; A517G, G543S	A39T	Wild Type	L421P	S91F, D95G	S87R	Wild Type	Not detected	1	Resistant	<=4	Resistant	<=0.008	Susceptible	8	Resistant	0.25	Susceptible	SRR8567010	PRJNA520805
	AUSMDU00012827	2017-05-24	M	50-59	Rectal	92	NA	cluster	202	1144078	149	76.4	90.37	8143	59	39	170	78	146	154	65	436	2.002	40	100	100	7	3	100	penA Type II NonMosaic; A517G	A39T	Wild Type	Wild Type	S91F, D95A	S87R	Wild Type	Not detected	0.25	Less susceptible	<=4	Resistant	<=0.008	Susceptible	8	Resistant	0.25	Susceptible	SRR8567133	PRJNA520805
	AUSMDU00012828	2017-05-24	M	20-29	Urogenital	58	NA	cluster	216	659156	149	44	89.66	8143	59	39	170	78	146	154	65	426	2.002	40	13	100	7	4	100	penA Type II NonMosaic; A517G	A39T	porB1a	Wild Type	S91F, D95A	D86N	Wild Type	Detected	>2	Resistant	<=4	Resistant	<=0.008	Susceptible	4	Resistant	0.125	Susceptible	SRR8567131	PRJNA520805
	AUSMDU00012829	2017-05-24	F	20-29	Rectal	33	Persistent	cluster	232	637762	148	42.3	89.6	7363	59	39	67	78	148	153	65	1127	92.001	16	1	1	1	10	100	penA Type 92 Mosaic; N513Y	-35A Del	Wild Type	L421P	S91F, D95G	Wild Type	Wild Type	Not detected	0.5	Less susceptible	<=4	Resistant	0.016	Susceptible	4	Resistant	0.125	Susceptible	SRR8567132	PRJNA520805
	AUSMDU00012830	2017-05-22	M	30-39	Urogenital	26	Persistent	cluster	262	1175794	147	77.4	89.11	7359	109	39	170	156	188	71	65	231	2.002	42	100	100	10	2	100	penA Type II NonMosaic; A517G	A39T	Wild Type	Wild Type	Wild Type	Wild Type	Wild Type	Not detected	0.25	Less susceptible	<=4	Resistant	<=0.008	Susceptible	<=0.03	Susceptible	0.125	Susceptible	SRR8567129	PRJNA520805
	AUSMDU00012831	2017-05-25	M	20-29	Urogenital	1	Not persistent	cluster	253	906146	148	60.1	88.67	9363	126	39	67	238	148	153	133	1034	2.02	39	11	100	100	100	100	penA Type II NonMosaic; A517G	Meningiditis-like promoter	G120K, A121N	Wild Type	Wild Type	Wild Type	Wild Type	Not detected	0.5	Less susceptible	<=4	Resistant	<=0.008	Susceptible	<=0.03	Susceptible	2	Resistant	SRR8567130	PRJNA520805
	AUSMDU00012832	2017-05-24	M	20-29	Urogenital	26	Persistent	cluster	227	925446	148	61.4	89.86	7359	109	39	170	156	188	71	65	231	2.002	42	100	100	10	2	100	penA Type II NonMosaic; A517G	A39T	Wild Type	Wild Type	Wild Type	Wild Type	Wild Type	Not detected	0.25	Less susceptible	<=4	Resistant	<=0.008	Susceptible	<=0.03	Susceptible	0.25	Susceptible	SRR8567005	PRJNA520805
	AUSMDU00012833	2017-05-26	M	20-29	Urogenital	240	NA	cluster	266	1023786	149	68.3	89.62	8156	59	39	67	111	150	153	65	442	2.001	1	1	1	100	2	100	penA Type II NonMosaic; A517G	-35A Del	Wild Type	L421P	Wild Type	Wild Type	Wild Type	Not detected	0.25	Less susceptible	<=4	Resistant	<=0.008	Susceptible	<=0.03	Susceptible	0.25	Susceptible	SRR8567006	PRJNA520805
	AUSMDU00012834	2017-05-26	M	20-29	Rectal	1	Not persistent	cluster	233	975444	149	65.1	88.77	9363	126	39	67	238	148	153	133	1034	2.02	39	11	100	100	100	100	penA Type II NonMosaic; A517G	Meningiditis-like promoter	G120K, A121N	Wild Type	Wild Type	Wild Type	Wild Type	Not detected	0.5	Less susceptible	<=4	Resistant	<=0.008	Susceptible	<=0.03	Susceptible	1	Resistant	SRR8566686	PRJNA520805
	AUSMDU00012835	2017-05-25	M	40-49	Urogenital	180	Persistent	cluster	230	953142	149	63.6	89.31	8156	59	39	67	111	150	153	65	442	2.001	1	1	1	100	2	100	penA Type II NonMosaic; A517G	-35A Del	Wild Type	L421P	Wild Type	Wild Type	Wild Type	Not detected	0.5	Less susceptible	<=4	Resistant	<=0.008	Susceptible	<=0.03	Susceptible	0.125	Susceptible	SRR8566685	PRJNA520805
	AUSMDU00012836	2017-05-24	M	30-39	Pharyngeal	270	NA	singleton	251	980294	149	65.4	88.96	9362	126	39	67	238	147	153	133	1031	2.001	1	1	100	7	3	100	penA Type II NonMosaic; A517G	-35A Del	Wild Type	Wild Type	S91F, D95A	S87R	Wild Type	Not detected	0.25	Less susceptible	<=4	Resistant	<=0.008	Susceptible	8	Resistant	0.5	Susceptible	SRR8566688	PRJNA520805
	AUSMDU00012837	2017-05-25	M	20-29	Rectal	1	Not persistent	cluster	213	1005600	149	67.1	88.78	9363	126	39	67	238	148	153	133	1034	2.02	39	11	100	100	100	100	penA Type II NonMosaic; A517G	Meningiditis-like promoter	G120K, A121N	Wild Type	Wild Type	Wild Type	Wild Type	Not detected	0.5	Less susceptible	<=4	Resistant	<=0.008	Susceptible	<=0.03	Susceptible	1	Resistant	SRR8566687	PRJNA520805
	AUSMDU00012838	2017-05-24	Unknown	30-39	Pharyngeal	16	Not persistent	cluster	219	737906	149	49.3	89.63	8143	59	39	170	78	146	154	65	426	2.002	40	13	100	7	4	100	penA Type II NonMosaic; A517G	A39T	porB1a	Wild Type	S91F, D95A	D86N	Wild Type	Not detected	0.125	Less susceptible	<=4	Resistant	<=0.008	Susceptible	<=0.03	Susceptible	<=0.06	Susceptible	SRR8566682	PRJNA520805
	AUSMDU00012839	2017-05-24	M	40-49	Urogenital	5	NA	pair	257	906776	149	60.5	88.72	9363	126	39	67	238	148	153	133	1034	2.02	39	11	100	100	100	100	penA Type II NonMosaic; A517G	Meningiditis-like promoter	G120K, A121N	Wild Type	Wild Type	Wild Type	Wild Type	Not detected	0.5	Less susceptible	<=4	Resistant	<=0.008	Susceptible	<=0.03	Susceptible	1	Resistant	SRR8566681	PRJNA520805
	AUSMDU00012840	2017-05-25	M	30-39	Pharyngeal	271	NA	singleton	250	670794	148	44.5	87.97	11864	126	39	785	238	148	153	133	NEW	216.001*	9	1	100	100	1	100		A39T	Wild Type	Wild Type	Wild Type	Wild Type	Wild Type	Not detected	0.25	Less susceptible	<=4	Resistant	<=0.008	Susceptible	<=0.03	Susceptible	0.5	Susceptible	SRR8567269	PRJNA520805
	AUSMDU00012841	2017-05-26	M	30-39	Rectal	15	Persistent	cluster	223	1089884	149	72.8	89.91	1579	109	39	67	111	148	153	65	139	9.001	1	8	1	100	2	100	penA Type IX NonMosaic; A517G	-35A Del	G120K, A121D	L421P	Wild Type	Wild Type	Wild Type	Not detected	1	Resistant	<=4	Resistant	0.03	Susceptible	<=0.03	Susceptible	0.25	Susceptible	SRR8566683	PRJNA520805
	AUSMDU00012842	2017-05-26	F	30-39	Pharyngeal	38	Persistent	cluster	242	833944	149	55.7	89.15	11428	126	39	170	238	734	153	133	63	2.001	9	1	100	100	100	100	penA Type II NonMosaic; A517G	A39T	Wild Type	Wild Type	Wild Type	Wild Type	Wild Type	Not detected	0.25	Less susceptible	<=4	Resistant	<=0.008	Susceptible	<=0.03	Susceptible	0.25	Susceptible	SRR8566678	PRJNA520805
	AUSMDU00012843	2017-05-26	M	20-29	Rectal	272	NA	singleton	227	745272	149	49.8	89.48	8143	59	39	170	78	146	154	65	426	2.002	40	13	100	7	4	100	penA Type II NonMosaic; A517G	A39T	porB1a	Wild Type	S91F, D95A	D86N	Wild Type	Detected	>2	Resistant	<=4	Resistant	<=0.008	Susceptible	4	Resistant	0.125	Susceptible	SRR8566677	PRJNA520805
	AUSMDU00012844	2017-05-26	M	20-29	Urogenital	273	NA	singleton	286	787116	149	52.5	90.65	13913	59	39	67	190	923	153	223	NEW	19.001	586_14	14	100	100	7	100	penA Type XIX NonMosaic; A517G		porB1a	Wild Type	Wild Type	Wild Type	Wild Type	Not detected	0.25	Less susceptible	<=4	Resistant	<=0.008	Susceptible	<=0.03	Susceptible	<=0.06	Susceptible	SRR8566652	PRJNA520805
	AUSMDU00012845	2017-05-26	M	30-39	Rectal	15	Persistent	cluster	233	833516	149	55.6	90.11	1579	109	39	67	111	148	153	65	139	9.001	1	8	1	100	2	100	penA Type IX NonMosaic; A517G	-35A Del	G120K, A121D	L421P	Wild Type	Wild Type	Wild Type	Not detected	1	Resistant	<=4	Resistant	0.03	Susceptible	<=0.03	Susceptible	0.5	Susceptible	SRR8566653	PRJNA520805
	AUSMDU00012846	2017-05-26	M	30-39	Rectal	1	Not persistent	cluster	280	934022	149	62.4	88.79	9363	126	39	67	238	148	153	133	1034	2.02	39	11	100	100	100	100	penA Type II NonMosaic; A517G	Meningiditis-like promoter	G120K, A121N	Wild Type	Wild Type	Wild Type	Wild Type	Not detected	0.5	Less susceptible	<=4	Resistant	<=0.008	Susceptible	<=0.03	Susceptible	1	Resistant	SRR8566655	PRJNA520805
	AUSMDU00012847	2017-05-27	M	20-29	Rectal	274	NA	singleton	249	931972	149	62.2	89.73	7827	59	39	67	158	148	153	65	38	13.001	19	8	1	1	9	100	penA Type XIII NonMosaic; A501V, A517G	-35A Del, G45D	G120K, A121D	L421P	S91F, D95G	D86N	Wild Type	Not detected	1	Resistant	<=4	Resistant	0.03	Susceptible	4	Resistant	0.125	Susceptible	SRR8566656	PRJNA520805
	AUSMDU00012848	2017-05-26	M	20-29	Rectal	7	NA	cluster	237	816260	149	54.5	88.64	9363	126	39	67	238	148	153	133	1034	2.02	39	11	100	100	100	100	penA Type II NonMosaic; A517G	Meningiditis-like promoter	G120K, A121N	Wild Type	Wild Type	Wild Type	Wild Type	Not detected	0.25	Less susceptible	<=4	Resistant	<=0.008	Susceptible	<=0.03	Susceptible	0.5	Susceptible	SRR8566657	PRJNA520805
	AUSMDU00012849	2017-05-24	F	30-39	Urogenital	15	Persistent	cluster	226	1217298	149	81.3	89.64	1579	109	39	67	111	148	153	65	139	9.001	1	8	1	100	2	100	penA Type IX NonMosaic; A517G	-35A Del	G120K, A121D	L421P	Wild Type	Wild Type	Wild Type	Not detected	0.25	Less susceptible	0.5	Intermediate	<=0.008	Susceptible	<=0.03	Susceptible	0.25	Susceptible	SRR8566658	PRJNA520805
	AUSMDU00012850	2017-05-26	M	20-29	Urogenital	240	NA	cluster	226	939220	149	62.7	89.55	8156	59	39	67	111	150	153	65	442	2.001	1	1	1	100	2	100	penA Type II NonMosaic; A517G	-35A Del	Wild Type	L421P	Wild Type	Wild Type	Wild Type	Not detected	0.25	Less susceptible	<=4	Resistant	<=0.008	Susceptible	<=0.03	Susceptible	0.25	Susceptible	SRR8566659	PRJNA520805
	AUSMDU00012851	2017-05-24	F	30-39	Urogenital	275	NA	singleton	193	1202444	149	80.3	88.56	11428	126	39	170	238	734	153	133	63	2.001	9	1	100	100	100	100	penA Type II NonMosaic; A517G	A39T	Wild Type	Wild Type	Wild Type	Wild Type	Wild Type	Not detected	0.5	Less susceptible	<=4	Resistant	<=0.008	Susceptible	<=0.03	Susceptible	0.25	Susceptible	SRR8566660	PRJNA520805
	AUSMDU00012852	2017-05-24	M	20-29	Urogenital	170	NA	pair	230	1004510	149	67.1	90.04	11975	59	39	762	111	188	71	223	2524	22.001	263	100	100	100	7	100	penA Type XXII NonMosaic; A517G	Wild Type	Wild Type	Wild Type	Wild Type	Wild Type	Wild Type	Not detected	0.125	Less susceptible	<=4	Resistant	<=0.008	Susceptible	<=0.03	Susceptible	<=0.06	Susceptible	SRR8566661	PRJNA520805
	AUSMDU00012853	2017-05-23	M	30-39	Urogenital	230	Persistent	cluster	251	939834	149	62.7	89.54	1582	59	39	170	78	148	154	65	2621	3.001	40	13	100	7	4	100	penA Type III NonMosaic; A517G	A39T	porB1a	Wild Type	S91F, D95A	D86N	Wild Type	Detected	>2	Resistant	<=4	Resistant	<=0.008	Susceptible	4	Resistant	0.125	Susceptible	SRR8566760	PRJNA520805
	AUSMDU00012854	2017-05-27	M	20-29	Pharyngeal	276	NA	singleton	203	869712	149	58.1	89.87	1599	59	39	67	157	148	153	65	520	14.001	130	3	100	100	2	100	penA Type XIV NonMosaic; A517G	A39T	A121S	Wild Type	Wild Type	Wild Type	Wild Type	Not detected	0.25	Less susceptible	>8	Resistant	<=0.008	Susceptible	<=0.03	Susceptible	0.125	Susceptible	SRR8566759	PRJNA520805
	AUSMDU00012855	2017-05-29	M	30-39	Rectal	7	NA	cluster	226	1057746	149	70.6	88.67	9363	126	39	67	238	148	153	133	1034	2.02	39	11	100	100	100	100	penA Type II NonMosaic; A517G	Meningiditis-like promoter	G120K, A121N	Wild Type	Wild Type	Wild Type	Wild Type	Not detected	0.5	Less susceptible	<=4	Resistant	<=0.008	Susceptible	<=0.03	Susceptible	1	Resistant	SRR8566758	PRJNA520805
	AUSMDU00012856	2017-05-24	M	30-39	Urogenital	277	NA	cluster	220	885366	149	59.1	89.75	7359	109	39	170	156	188	71	65	231	2.002	42	100	100	10	2	100	penA Type II NonMosaic; A517G	A39T	Wild Type	Wild Type	Wild Type	Wild Type	Wild Type	Not detected	0.25	Less susceptible	<=4	Resistant	<=0.008	Susceptible	<=0.03	Susceptible	0.125	Susceptible	SRR8566757	PRJNA520805
	AUSMDU00012857	2017-05-27	M	20-29	Urogenital	1	Not persistent	cluster	244	1164632	149	77.7	88.81	9363	126	39	67	238	148	153	133	1034	2.02	39	11	100	100	100	100	penA Type II NonMosaic; A517G	Meningiditis-like promoter	G120K, A121N	Wild Type	Wild Type	Wild Type	Wild Type	Not detected	0.5	Less susceptible	<=4	Resistant	<=0.008	Susceptible	<=0.03	Susceptible	1	Resistant	SRR8566884	PRJNA520805
	AUSMDU00012858	2017-05-25	M	20-29	Urogenital	38	Persistent	cluster	224	1138702	148	75.5	88.81	11428	126	39	170	238	734	153	133	63	2.001	9	1	100	100	100	100	penA Type II NonMosaic; A517G	A39T	Wild Type	Wild Type	Wild Type	Wild Type	Wild Type	Not detected	0.25	Less susceptible	<=4	Resistant	<=0.008	Susceptible	<=0.03	Susceptible	0.25	Susceptible	SRR8566883	PRJNA520805
	AUSMDU00012859	2017-05-29	M	30-39	Pharyngeal	15	Persistent	cluster	209	907176	149	60.6	89.98	1579	109	39	67	111	148	153	65	139	9.001	1	8	1	100	2	100	penA Type IX NonMosaic; A517G	-35A Del	G120K, A121D	L421P	Wild Type	Wild Type	Wild Type	Not detected	1	Resistant	<=4	Resistant	0.016	Susceptible	<=0.03	Susceptible	0.125	Susceptible	SRR8566881	PRJNA520805
	AUSMDU00012860	2017-06-02	M	50-59	Pharyngeal	278	NA	singleton	239	713510	149	47.6	87.82	11249	59	39	67	157	148	71	65	NEW	19.001	-	100	100	1	20	100	penA Type XIX NonMosaic; A517G		Wild Type	Wild Type	S91F, D95G	S87N	Wild Type	Detected	>2	Resistant	<=4	Resistant	<=0.008	Susceptible	8	Resistant	0.125	Susceptible	SRR8566570	PRJNA520805
	AUSMDU00012861	2017-06-02	M	0-19	Pharyngeal	77	NA	cluster	217	795546	149	53.1	90.51	8143	59	39	170	78	146	154	65	436	2.002	40	100	100	7	3	100	penA Type II NonMosaic; A517G	A39T	Wild Type	Wild Type	S91F, D95A	S87R	Wild Type	Not detected	0.25	Less susceptible	<=4	Resistant	<=0.008	Susceptible	8	Resistant	0.25	Susceptible	SRR8566567	PRJNA520805
	AUSMDU00012863	2017-06-02	M	30-39	Rectal	93	Persistent	cluster	252	757206	149	50.5	89.87	7359	109	39	170	156	188	71	65	231	2.002	42	100	100	10	2	100	penA Type II NonMosaic; A517G	A39T	Wild Type	Wild Type	Wild Type	Wild Type	Wild Type	Not detected	0.25	Less susceptible	<=4	Resistant	<=0.008	Susceptible	<=0.03	Susceptible	0.125	Susceptible	SRR8566565	PRJNA520805
	AUSMDU00012864	2017-06-02	M	40-49	Rectal	129	NA	cluster	209	971866	148	64.4	89.16	7359	109	39	170	156	188	71	65	1897	2.002	42	1	100	10	2	100	penA Type II NonMosaic; A517G	A39T	Wild Type	Wild Type	Wild Type	Wild Type	Wild Type	Not detected	0.25	Less susceptible	<=4	Resistant	<=0.008	Susceptible	<=0.03	Susceptible	0.125	Susceptible	SRR8566566	PRJNA520805
	AUSMDU00012865	2017-06-02	M	20-29	Urogenital	21	Not persistent	cluster	225	913252	148	60.6	89.01	9363	126	39	67	238	148	153	133	63	2.001	9	1	100	100	100	100	penA Type II NonMosaic; A517G	A39T	Wild Type	Wild Type	Wild Type	Wild Type	Wild Type	Not detected	0.5	Less susceptible	<=4	Resistant	<=0.008	Susceptible	<=0.03	Susceptible	0.25	Susceptible	SRR8567128	PRJNA520805
	AUSMDU00012866	2017-06-02	M	40-49	Other	279	NA	singleton	253	633530	149	42.3	89.4	1588	59	39	67	158	148	71	65	1319	19.001	47	100	1	7	78	100	penA Type XIX NonMosaic; A517G	A39T	Wild Type	L421P	S91F, D95A	D86N	Wild Type	Detected	>2	Resistant	<=4	Resistant	<=0.008	Susceptible	4	Resistant	<=0.06	Susceptible	SRR8567127	PRJNA520805
	AUSMDU00012867	2017-06-01	M	30-39	Urogenital	21	Not persistent	cluster	222	835840	149	55.8	88.98	9363	126	39	67	238	148	153	133	63	2.001	9	1	100	100	100	100	penA Type II NonMosaic; A517G	A39T	Wild Type	Wild Type	Wild Type	Wild Type	Wild Type	Not detected	0.25	Less susceptible	<=4	Resistant	<=0.008	Susceptible	<=0.03	Susceptible	0.25	Susceptible	SRR8567126	PRJNA520805
	AUSMDU00012868	2017-06-03	F	20-29	Urogenital	21	Not persistent	cluster	189	887192	149	59.2	89.11	9363	126	39	67	238	148	153	133	63	2.001	9	1	100	100	100	100	penA Type II NonMosaic; A517G	A39T	Wild Type	Wild Type	Wild Type	Wild Type	Wild Type	Not detected	0.25	Less susceptible	<=4	Resistant	<=0.008	Susceptible	<=0.03	Susceptible	0.25	Susceptible	SRR8567125	PRJNA520805
	AUSMDU00012869	2017-06-01	M	20-29	Pharyngeal	4	NA	cluster	217	916926	148	60.8	88.21	9363	126	39	67	238	148	153	133	193	2.001	39	11	100	100	100	100	penA Type II NonMosaic; A517G	Meningiditis-like promoter	G120K, A121N	Wild Type	Wild Type	Wild Type	Wild Type	Not detected	0.5	Less susceptible	<=4	Resistant	<=0.008	Susceptible	<=0.03	Susceptible	1	Resistant	SRR8567124	PRJNA520805
	AUSMDU00012870	2017-06-05	M	20-29	Urogenital	23	Not persistent	cluster	288	764018	149	51	89.59	11981	109	112	170	111	148	153	65	934	5.002	1	21	1	1	3	100	penA Type V Nonmosaic; A517G, G543S	-35A Del	G120N, A121D	L421P	S91F, D95G	S87R	Wild Type	Not detected	1	Resistant	<=4	Resistant	0.016	Susceptible	8	Resistant	0.5	Susceptible	SRR8567123	PRJNA520805
	AUSMDU00012871	2017-06-05	M	50-59	Urogenital	15	Persistent	cluster	218	836454	149	55.8	89.92	1579	109	39	67	111	148	153	65	139	9.001	1	8	1	100	2	100	penA Type IX NonMosaic; A517G	-35A Del	G120K, A121D	L421P	Wild Type	Wild Type	Wild Type	Not detected	1	Resistant	<=4	Resistant	0.03	Susceptible	<=0.03	Susceptible	0.5	Susceptible	SRR8567122	PRJNA520805
	AUSMDU00012872	2017-06-05	M	20-29	Urogenital	38	Persistent	cluster	229	752938	149	50.3	88.81	11428	126	39	170	238	734	153	133	63	2.001	9	1	100	100	100	100	penA Type II NonMosaic; A517G	A39T	Wild Type	Wild Type	Wild Type	Wild Type	Wild Type	Not detected	0.25	Less susceptible	<=4	Resistant	<=0.008	Susceptible	<=0.03	Susceptible	0.25	Susceptible	SRR8567121	PRJNA520805
	AUSMDU00012873	2017-06-05	M	20-29	Rectal	280	NA	singleton	208	705908	148	46.8	90.51	8143	59	39	170	78	146	154	65	436	2.002	40	100	100	7	3	100	penA Type II NonMosaic; A517G	A39T	Wild Type	Wild Type	S91F, D95A	S87R	Wild Type	Not detected	0.25	Less susceptible	<=4	Resistant	<=0.008	Susceptible	8	Resistant	0.125	Susceptible	SRR8567136	PRJNA520805
	AUSMDU00012874	2017-06-05	M	20-29	Rectal	7	NA	cluster	218	834304	149	55.7	88.54	9363	126	39	67	238	148	153	133	1034	2.02	39	11	100	100	100	100	penA Type II NonMosaic; A517G	Meningiditis-like promoter	G120K, A121N	Wild Type	Wild Type	Wild Type	Wild Type	Not detected	0.125	Less susceptible	<=4	Resistant	<=0.008	Susceptible	<=0.03	Susceptible	0.5	Susceptible	SRR8567135	PRJNA520805
	AUSMDU00012875	2017-06-05	M	20-29	Pharyngeal	203	Not persistent	cluster	270	613338	148	40.7	88.81	9362	126	39	67	238	147	153	133	63	2.001	9	1	100	100	100	100	penA Type II NonMosaic; A517G	A39T	Wild Type	Wild Type	Wild Type	Wild Type	Wild Type	Not detected	0.25	Less susceptible	<=4	Resistant	<=0.008	Susceptible	<=0.03	Susceptible	0.5	Susceptible	SRR8566927	PRJNA520805
	AUSMDU00012876	2017-06-06	M	50-59	Urogenital	58	NA	cluster	223	749718	149	50	89.24	8143	59	39	170	78	146	154	65	426	2.002	40	13	100	7	4	100	penA Type II NonMosaic; A517G	A39T	porB1a	Wild Type	S91F, D95A	D86N	Wild Type	Detected	>2	Resistant	<=4	Resistant	<=0.008	Susceptible	4	Resistant	0.125	Susceptible	SRR8566543	PRJNA520805
	AUSMDU00012877	2017-06-06	M	0-19	Rectal	23	Not persistent	cluster	289	746998	149	49.9	89.29	11981	109	112	170	111	148	153	65	934	5.002	1	21	1	1	3	100	penA Type V Nonmosaic; A517G, G543S	-35A Del	G120N, A121D	L421P	S91F, D95G	S87R	Wild Type	Not detected	1	Resistant	<=4	Resistant	0.016	Susceptible	8	Resistant	0.5	Susceptible	SRR8566929	PRJNA520805
	AUSMDU00012878	2017-06-06	M	20-29	Urogenital	241	NA	cluster	232	734912	149	49.1	89.46	8156	59	39	67	111	150	153	65	442	2.001	1	1	1	100	2	100	penA Type II NonMosaic; A517G	-35A Del	Wild Type	L421P	Wild Type	Wild Type	Wild Type	Not detected	0.25	Less susceptible	<=4	Resistant	<=0.008	Susceptible	<=0.03	Susceptible	0.125	Susceptible	SRR8566930	PRJNA520805
	AUSMDU00012879	2017-06-06	M	20-29	Urogenital	38	Persistent	cluster	238	817426	149	54.6	88.61	11428	126	39	170	238	734	153	133	63	2.001	9	1	100	100	100	100	penA Type II NonMosaic; A517G	A39T	Wild Type	Wild Type	Wild Type	Wild Type	Wild Type	Not detected	0.5	Less susceptible	<=4	Resistant	<=0.008	Susceptible	<=0.03	Susceptible	0.25	Susceptible	SRR8566931	PRJNA520805
	AUSMDU00012880	2017-06-06	M	40-49	Urogenital	147	NA	cluster	244	833404	148	55.3	89.91	8143	59	39	170	78	146	154	65	426	2.002	40	13	100	7	4	100	penA Type II NonMosaic; A517G	A39T	porB1a	Wild Type	S91F, D95A	D86N	Wild Type	Not detected	0.25	Less susceptible	<=4	Resistant	<=0.008	Susceptible	4	Resistant	0.25	Susceptible	SRR8566932	PRJNA520805
	AUSMDU00012881	2017-06-07	M	20-29	Urogenital	58	NA	cluster	221	940754	148	62.4	89.11	8143	59	39	170	78	146	154	65	426	2.002	40	13	100	7	4	100	penA Type II NonMosaic; A517G	A39T	porB1a	Wild Type	S91F, D95A	D86N	Wild Type	Detected	>2	Resistant	<=4	Resistant	<=0.008	Susceptible	4	Resistant	0.125	Susceptible	SRR8566933	PRJNA520805
	AUSMDU00012882	2017-06-07	M	20-29	Rectal	281	NA	singleton	238	863940	148	57.3	90.3	7363	59	39	67	78	148	153	65	1127	92.001	16	1	1	1	10	100	penA Type 92 Mosaic; N513Y	-35A Del	Wild Type	L421P	S91F, D95G	Wild Type	Wild Type	Not detected	0.5	Less susceptible	<=4	Resistant	0.016	Susceptible	4	Resistant	0.25	Susceptible	SRR8566934	PRJNA520805
	AUSMDU00012883	2017-06-08	M	20-29	Pharyngeal	38	Persistent	cluster	251	750656	149	50.1	88.56	11428	126	39	170	238	734	153	133	63	2.001	9	1	100	100	100	100	penA Type II NonMosaic; A517G	A39T	Wild Type	Wild Type	Wild Type	Wild Type	Wild Type	Not detected	0.25	Less susceptible	<=4	Resistant	<=0.008	Susceptible	<=0.03	Susceptible	0.25	Susceptible	SRR8566919	PRJNA520805
	AUSMDU00012884	2017-06-08	F	40-49	Pharyngeal	18	NA	cluster	261	749486	149	50	87.37	1587	59	39	67	78	148	153	133	1139	2.002	89	1	100	7	4	100	penA Type II NonMosaic; A517G	A39T	Wild Type	Wild Type	S91F, D95A	D86N	Wild Type	Detected	>2	Resistant	>8	Resistant	<=0.008	Susceptible	2	Resistant	<=0.06	Susceptible	SRR8566596	PRJNA520805
	AUSMDU00012885	2017-06-08	M	20-29	Pharyngeal	23	Not persistent	cluster	289	712530	149	47.6	89.56	11981	109	112	170	111	148	153	65	934	5.002	1	21	1	1	3	100	penA Type V Nonmosaic; A517G, G543S	-35A Del	G120N, A121D	L421P	S91F, D95G	S87R	Wild Type	Not detected	1	Resistant	<=4	Resistant	0.016	Susceptible	8	Resistant	0.25	Susceptible	SRR8566591	PRJNA520805
	AUSMDU00012886	2017-06-08	M	20-29	Rectal	92	NA	cluster	235	647866	149	43.2	90.27	8143	59	39	170	78	146	154	65	436	2.002	40	100	100	7	3	100	penA Type II NonMosaic; A517G	A39T	Wild Type	Wild Type	S91F, D95A	S87R	Wild Type	Not detected	0.25	Less susceptible	<=4	Resistant	<=0.008	Susceptible	8	Resistant	0.25	Susceptible	SRR8566822	PRJNA520805
	AUSMDU00012887	2017-06-08	M	20-29	Urogenital	15	Persistent	cluster	262	691618	149	46.2	89.92	1579	109	39	67	111	148	153	65	139	9.001	1	8	1	100	2	100	penA Type IX NonMosaic; A517G	-35A Del	G120K, A121D	L421P	Wild Type	Wild Type	Wild Type	Not detected	1	Resistant	<=4	Resistant	0.03	Susceptible	<=0.03	Susceptible	0.25	Susceptible	SRR8566821	PRJNA520805
	AUSMDU00012957	2017-05-19	M	20-29	Urogenital	26	Persistent	cluster	216	1430134	149	95.5	90.79	7359	109	39	170	156	188	71	65	231	2.002	42	100	100	10	2	100	penA Type II NonMosaic; A517G	A39T	Wild Type	Wild Type	Wild Type	Wild Type	Wild Type	Not detected	0.25	Less susceptible	<=4	Resistant	<=0.008	Susceptible	<=0.03	Susceptible	0.125	Susceptible	SRR8567191	PRJNA520805
	AUSMDU00012958	2017-05-22	M	50-59	Urogenital	7	NA	cluster	200	1789512	148	118.7	89.07	9363	126	39	67	238	148	153	133	1034	2.02	39	11	100	100	100	100	penA Type II NonMosaic; A517G	Meningiditis-like promoter	G120K, A121N	Wild Type	Wild Type	Wild Type	Wild Type	Not detected	0.25	Less susceptible	<=4	Resistant	<=0.008	Susceptible	<=0.03	Susceptible	0.5	Susceptible	SRR8567192	PRJNA520805
	AUSMDU00012959	2017-05-29	M	30-39	Pharyngeal	282	NA	singleton	206	990030	149	66.1	90.43	12905	730	112	67	157	148	153	133	55	2.001	24	1	100	100	2	100	penA Type II NonMosaic; A517G	A39T	Wild Type	Wild Type	Wild Type	Wild Type	Wild Type	Not detected	0.125	Less susceptible	<=4	Resistant	<=0.008	Susceptible	<=0.03	Susceptible	<=0.06	Susceptible	SRR8566880	PRJNA520805
	AUSMDU00012960	2017-05-29	M	20-29	Rectal	283	NA	singleton	246	1082042	149	72.2	90.52	1901	109	39	170	111	148	153	65	127	5.002	1	8	1	1	3	100	penA Type V Nonmosaic; A517G, G543S	-35A Del	G120K, A121D	L421P	S91F, D95G	S87R	Wild Type	Not detected	2	Resistant	<=4	Resistant	0.03	Susceptible	16	Resistant	0.5	Susceptible	SRR8566879	PRJNA520805
	AUSMDU00012961	2017-05-29	M	30-39	Urogenital	11	Not persistent	cluster	212	861016	149	57.5	90.5	8143	59	39	170	78	146	154	65	426	2.002	40	13	100	7	4	100	penA Type II NonMosaic; A517G	A39T	porB1a	Wild Type	S91F, D95A	D86N	Wild Type	Detected	>2	Resistant	<=4	Resistant	<=0.008	Susceptible	4	Resistant	0.125	Susceptible	SRR8567051	PRJNA520805
	AUSMDU00012962	2017-05-29	M	20-29	Urogenital	102	NA	cluster	263	981530	149	65.5	90.57	1584	59	39	67	156	150	153	65	432	14.001	1	1	1	100	2	100	penA Type XIV NonMosaic; A517G	-35A Del	Wild Type	L421P	Wild Type	Wild Type	Wild Type	Not detected	0.5	Less susceptible	<=4	Resistant	<=0.008	Susceptible	<=0.03	Susceptible	0.125	Susceptible	SRR8567050	PRJNA520805
	AUSMDU00012963	2017-05-29	M	20-29	Urogenital	38	Persistent	cluster	244	872520	149	58.2	89.91	11428	126	39	170	238	734	153	133	63	2.001	9	1	100	100	100	100	penA Type II NonMosaic; A517G	A39T	Wild Type	Wild Type	Wild Type	Wild Type	Wild Type	Not detected	0.25	Less susceptible	<=4	Resistant	<=0.008	Susceptible	<=0.03	Susceptible	0.25	Susceptible	SRR8567049	PRJNA520805
	AUSMDU00012964	2017-05-29	M	0-19	Urogenital	38	Persistent	cluster	200	1350710	148	89.6	89.46	11428	126	39	170	238	734	153	133	63	2.001	9	1	100	100	100	100	penA Type II NonMosaic; A517G	A39T	Wild Type	Wild Type	Wild Type	Wild Type	Wild Type	Not detected	0.25	Less susceptible	<=4	Resistant	<=0.008	Susceptible	<=0.03	Susceptible	0.25	Susceptible	SRR8567055	PRJNA520805
	AUSMDU00012965	2017-05-30	F	20-29	Urogenital	218	NA	pair	247	1069036	148	70.9	89.88	-	59	39	~789	111	148	71	65	NEW	43.002	69	13	100	7	20	100	penA Type 43 NonMosaic; A501V, A517G	Wild Type	porB1a	Wild Type	S91F, D95A	S87N	Wild Type	Detected	1	Resistant	>8	Resistant	0.016	Susceptible	4	Resistant	<=0.06	Susceptible	SRR8567053	PRJNA520805
	AUSMDU00012966	2017-05-30	M	40-49	Urogenital	22	NA	cluster	241	1088462	149	72.7	90.67	7363	59	39	67	78	148	153	65	348	10.001	33	8	1	2	5	100	penA Type X Mosaic; N513Y	Wild Type	G120K, A121D	L421P	S91F, D95N	S87R, S88P	Wild Type	Not detected	2	Resistant	<=4	Resistant	0.06	Decreased susceptibility	>16	Resistant	0.125	Susceptible	SRR8567058	PRJNA520805
	AUSMDU00012967	2017-05-29	M	0-19	Urogenital	22	NA	cluster	247	1006202	148	66.7	90.51	7363	59	39	67	78	148	153	65	348	10.001	33	8	1	2	5	100	penA Type X Mosaic; N513Y	Wild Type	G120K, A121D	L421P	S91F, D95N	S87R, S88P	Wild Type	Not detected	2	Resistant	<=4	Resistant	0.03	Susceptible	>16	Resistant	0.125	Susceptible	SRR8566877	PRJNA520805
	AUSMDU00012968	2017-05-30	M	40-49	Rectal	203	Not persistent	cluster	231	969674	149	64.7	90.03	9362	126	39	67	238	147	153	133	63	2.001	9	1	100	100	100	100	penA Type II NonMosaic; A517G	A39T	Wild Type	Wild Type	Wild Type	Wild Type	Wild Type	Not detected	0.25	Less susceptible	<=4	Resistant	<=0.008	Susceptible	<=0.03	Susceptible	0.5	Susceptible	SRR8566878	PRJNA520805
	AUSMDU00012969	2017-05-30	F	30-39	Urogenital	26	Persistent	cluster	221	825524	149	55.1	91.09	7359	109	39	170	156	188	71	65	231	2.002	42	100	100	10	2	100	penA Type II NonMosaic; A517G	A39T	Wild Type	Wild Type	Wild Type	Wild Type	Wild Type	Not detected	0.25	Less susceptible	<=4	Resistant	<=0.008	Susceptible	<=0.03	Susceptible	0.25	Susceptible	SRR8566820	PRJNA520805
	AUSMDU00012970	2017-05-30	Unknown	20-29	Urogenital	58	NA	cluster	251	848540	149	56.6	90.12	8143	59	39	170	78	146	154	65	426	2.002	40	13	100	7	4	100	penA Type II NonMosaic; A517G	A39T	porB1a	Wild Type	S91F, D95A	D86N	Wild Type	Detected	>2	Resistant	<=4	Resistant	<=0.008	Susceptible	4	Resistant	0.125	Susceptible	SRR8567157	PRJNA520805
	AUSMDU00012971	2017-05-29	M	20-29	Urogenital	14	Persistent	cluster	243	963856	149	64.3	91.14	8122	59	142	67	156	188	153	65	299	22.001	50	3	100	100	1	100	penA Type XXII NonMosaic; A517G	Wild Type	A121S	Wild Type	Wild Type	Wild Type	Wild Type	Not detected	0.5	Less susceptible	<=4	Resistant	<=0.008	Susceptible	<=0.03	Susceptible	0.125	Susceptible	SRR8566873	PRJNA520805
	AUSMDU00012972	2017-06-01	M	20-29	Pharyngeal	284	NA	singleton	254	1540500	148	102.1	90.37	1901	109	39	170	111	148	153	65	1058	5.002	38	3	1	1	3	100	penA Type V Nonmosaic; A517G, G543S	A39T	A121S	L421P	S91F, D95G	S87R	Wild Type	Not detected	1	Resistant	<=4	Resistant	0.016	Susceptible	8	Resistant	0.25	Susceptible	SRR8566874	PRJNA520805
	AUSMDU00012973	2017-06-01	M	30-39	Urogenital	58	NA	cluster	220	1199512	149	80.1	90.12	8143	59	39	170	78	146	154	65	426	2.002	40	13	100	7	4	100	penA Type II NonMosaic; A517G	A39T	porB1a	Wild Type	S91F, D95A	D86N	Wild Type	Detected	>2	Resistant	<=4	Resistant	<=0.008	Susceptible	4	Resistant	0.125	Susceptible	SRR8566875	PRJNA520805
	AUSMDU00012974	2017-06-01	M	30-39	Pharyngeal	285	NA	singleton	207	1014048	149	67.7	90.31	1588	59	39	67	158	148	71	65	NEW	19.001	47	100	1	7	22	100	penA Type XIX NonMosaic; A517G	A39T	Wild Type	L421P	S91F, D95A	Wild Type	Wild Type	Detected	>2	Resistant	>8	Resistant	<=0.008	Susceptible	4	Resistant	0.125	Susceptible	SRR8566876	PRJNA520805
	AUSMDU00012975	2017-06-01	M	20-29	Rectal	286	NA	singleton	250	1082090	149	72.2	90.24	11428	126	39	170	238	734	153	133	63	2.001	9	1	100	100	100	100	penA Type II NonMosaic; A517G	A39T	Wild Type	Wild Type	Wild Type	Wild Type	Wild Type	Not detected	0.5	Less susceptible	<=4	Resistant	<=0.008	Susceptible	<=0.03	Susceptible	0.25	Susceptible	SRR8567037	PRJNA520805
	AUSMDU00012976	2017-06-01	M	30-39	Pharyngeal	287	NA	singleton	240	1120304	149	74.8	90.74	8156	59	39	67	111	150	153	65	442	2.001	1	1	1	100	2	100	penA Type II NonMosaic; A517G	-35A Del	Wild Type	L421P	Wild Type	Wild Type	Wild Type	Not detected	0.5	Less susceptible	<=4	Resistant	<=0.008	Susceptible	<=0.03	Susceptible	0.25	Susceptible	SRR8567187	PRJNA520805
	AUSMDU00012977	2017-05-26	F	20-29	Urogenital	288	NA	singleton	221	1102342	149	73.6	91.1	1901	109	39	170	111	148	153	65	2663	34.001	1	11	1	1	66	100	penA Type XXXIV Mosaic; N513Y	-35A Del	G120K, A121N	L421P	S91F, D95G	S87R	Wild Type	Not detected	1	Resistant	<=4	Resistant	0.03	Susceptible	16	Resistant	0.5	Susceptible	SRR8567182	PRJNA520805
	AUSMDU00012979	2017-06-05	M	30-39	Urogenital	26	Persistent	cluster	208	971776	149	64.9	91.09	7359	109	39	170	156	188	71	65	231	2.002	42	100	100	10	2	100	penA Type II NonMosaic; A517G	A39T	Wild Type	Wild Type	Wild Type	Wild Type	Wild Type	Not detected	0.25	Less susceptible	<=4	Resistant	<=0.008	Susceptible	<=0.03	Susceptible	0.25	Susceptible	SRR8566823	PRJNA520805
	AUSMDU00012980	2017-06-06	M	50-59	Rectal	23	Not persistent	cluster	259	1091920	149	72.9	90.14	11981	109	112	170	111	148	153	65	934	5.002	1	21	1	1	3	100	penA Type V Nonmosaic; A517G, G543S	-35A Del	G120N, A121D	L421P	S91F, D95G	S87R	Wild Type	Not detected	0.5	Less susceptible	<=4	Resistant	<=0.008	Susceptible	4	Resistant	<=0.06	Susceptible	SRR8566826	PRJNA520805
	AUSMDU00012981	2017-06-07	M	0-19	Urogenital	289	NA	singleton	202	910728	149	60.8	91.09	8143	59	39	170	78	146	154	65	426	2.002	40	13	100	7	4	100	penA Type II NonMosaic; A517G	A39T	porB1a	Wild Type	S91F, D95A	D86N	Wild Type	Not detected	0.25	Less susceptible	<=4	Resistant	<=0.008	Susceptible	4	Resistant	0.25	Susceptible	SRR8566825	PRJNA520805
	AUSMDU00012982	2017-06-07	M	40-49	Urogenital	74	NA	cluster	250	1341270	148	88.9	89.36	8143	59	39	170	78	146	154	65	1938	2.002	40	3	100	7	4	100	penA Type II NonMosaic; A517G	A39T	A121S	Wild Type	S91F, D95A	D86N	Wild Type	Detected	>2	Resistant	<=4	Resistant	<=0.008	Susceptible	4	Resistant	0.125	Susceptible	SRR8567225	PRJNA520805
	AUSMDU00012983	2017-06-09	M	30-39	Rectal	290	NA	singleton	242	1285604	148	85.2	88.72	11864	126	39	785	238	148	153	133	439	2.001	9	1	100	100	1	100	penA Type II NonMosaic; A517G	A39T	Wild Type	Wild Type	Wild Type	Wild Type	Wild Type	Not detected	0.25	Less susceptible	<=4	Resistant	<=0.008	Susceptible	<=0.03	Susceptible	0.25	Susceptible	SRR8566827	PRJNA520805
	AUSMDU00012984	2017-06-09	M	40-49	Pharyngeal	2	NA	cluster	238	1132610	148	75.1	89.23	9363	126	39	67	238	148	153	133	NEW	2.02	39	3	100	100	100	100	penA Type II NonMosaic; A517G	Meningiditis-like promoter	A121S	Wild Type	Wild Type	Wild Type	Wild Type	Not detected	0.5	Less susceptible	<=4	Resistant	<=0.008	Susceptible	<=0.03	Susceptible	0.5	Susceptible	SRR8566675	PRJNA520805
	AUSMDU00012985	2017-06-10	M	40-49	Rectal	2	NA	cluster	222	1272404	148	84.4	88.86	9363	126	39	67	238	148	153	133	NEW	2.02	39	3	100	100	100	100	penA Type II NonMosaic; A517G	Meningiditis-like promoter	A121S	Wild Type	Wild Type	Wild Type	Wild Type	Not detected	0.25	Less susceptible	<=4	Resistant	<=0.008	Susceptible	<=0.03	Susceptible	0.25	Susceptible	SRR8566676	PRJNA520805
	AUSMDU00012986	2017-06-08	F	50-59	Urogenital	15	Persistent	cluster	178	1106514	149	73.9	90.89	1579	109	39	67	111	148	153	65	139	9.001	1	8	1	100	2	100	penA Type IX NonMosaic; A517G	-35A Del	G120K, A121D	L421P	Wild Type	Wild Type	Wild Type	Not detected	1	Resistant	<=4	Resistant	0.03	Susceptible	<=0.03	Susceptible	0.25	Susceptible	SRR8566673	PRJNA520805
	AUSMDU00012987	2017-06-09	F	30-39	Urogenital	38	Persistent	cluster	223	969726	149	64.7	89.94	11428	126	39	170	238	734	153	133	63	2.001	9	1	100	100	100	100	penA Type II NonMosaic; A517G	A39T	Wild Type	Wild Type	Wild Type	Wild Type	Wild Type	Not detected	0.5	Less susceptible	<=4	Resistant	<=0.008	Susceptible	<=0.03	Susceptible	0.25	Susceptible	SRR8566674	PRJNA520805
	AUSMDU00012988	2017-06-08	F	20-29	Urogenital	194	NA	cluster	207	945608	149	63.1	91	13480	109	39	170	78	146	154	65	NEW	2.002	54	3	100	100	4	100	penA Type II NonMosaic; A517G	A39T	A121S	Wild Type	Wild Type	D86N	Wild Type	Not detected	0.25	Less susceptible	<=4	Resistant	<=0.008	Susceptible	<=0.03	Susceptible	<=0.06	Susceptible	SRR8566679	PRJNA520805
	AUSMDU00012989	2017-06-06	M	30-39	Pharyngeal	21	Not persistent	cluster	204	972320	148	64.5	89.11	9363	126	39	67	238	148	153	133	63	2.001	9	1	100	100	100	100	penA Type II NonMosaic; A517G	A39T	Wild Type	Wild Type	Wild Type	Wild Type	Wild Type	Not detected	0.5	Less susceptible	<=4	Resistant	0.016	Susceptible	<=0.03	Susceptible	0.25	Susceptible	SRR8566680	PRJNA520805
	AUSMDU00012990	2017-06-07	M	20-29	Urogenital	21	Not persistent	cluster	188	1034698	149	69.1	89.95	9363	126	39	67	238	148	153	133	63	2.001	9	1	100	100	100	100	penA Type II NonMosaic; A517G	A39T	Wild Type	Wild Type	Wild Type	Wild Type	Wild Type	Not detected	0.25	Less susceptible	<=4	Resistant	<=0.008	Susceptible	<=0.03	Susceptible	0.25	Susceptible	SRR8567255	PRJNA520805
	AUSMDU00012991	2017-06-09	M	30-39	Urogenital	33	Persistent	cluster	205	844764	149	56.4	91	7363	59	39	67	78	148	153	65	1127	92.001	16	1	1	1	10	100	penA Type 92 Mosaic; N513Y	-35A Del	Wild Type	L421P	S91F, D95G	Wild Type	Wild Type	Not detected	0.5	Less susceptible	<=4	Resistant	0.016	Susceptible	8	Resistant	0.125	Susceptible	SRR8567256	PRJNA520805
	AUSMDU00012992	2017-06-09	F	20-29	Urogenital	86	NA	cluster	218	897552	149	59.9	90.77	7359	109	39	170	156	188	71	65	231	2.002	42	100	100	10	2	100	penA Type II NonMosaic; A517G	A39T	Wild Type	Wild Type	Wild Type	Wild Type	Wild Type	Not detected	0.25	Less susceptible	<=4	Resistant	<=0.008	Susceptible	<=0.03	Susceptible	0.125	Susceptible	SRR8567268	PRJNA520805
	AUSMDU00012993	2017-06-09	M	30-39	Urogenital	38	Persistent	cluster	221	1344186	148	89.1	89.15	11428	126	39	170	238	734	153	133	63	2.001	9	1	100	100	100	100	penA Type II NonMosaic; A517G	A39T	Wild Type	Wild Type	Wild Type	Wild Type	Wild Type	Not detected	0.5	Less susceptible	<=4	Resistant	<=0.008	Susceptible	<=0.03	Susceptible	0.125	Susceptible	SRR8566684	PRJNA520805
	AUSMDU00012994	2017-06-12	M	0-19	Urogenital	38	Persistent	cluster	225	1389536	148	92.1	89.16	11428	126	39	170	238	734	153	133	63	2.001	9	1	100	100	100	100	penA Type II NonMosaic; A517G	A39T	Wild Type	Wild Type	Wild Type	Wild Type	Wild Type	Not detected	0.25	Less susceptible	<=4	Resistant	<=0.008	Susceptible	<=0.03	Susceptible	0.25	Susceptible	SRR8566847	PRJNA520805
	AUSMDU00012995	2017-06-13	M	20-29	Urogenital	7	NA	cluster	232	1131438	148	75	88.51	9363	126	39	67	238	148	153	133	1034	2.02	39	11	100	100	100	100	penA Type II NonMosaic; A517G	Meningiditis-like promoter	G120K, A121N	Wild Type	Wild Type	Wild Type	Wild Type	Not detected	0.25	Less susceptible	<=4	Resistant	<=0.008	Susceptible	<=0.03	Susceptible	0.5	Susceptible	SRR8566846	PRJNA520805
	AUSMDU00012996	2017-06-13	M	30-39	Urogenital	138	NA	cluster	233	939066	149	62.7	89.36	11999	126	39	67	111	148	783	133	245	2.001	9	3	1	100	100	100	penA Type II NonMosaic; A517G	A39T	A121S	L421P	Wild Type	Wild Type	Wild Type	Not detected	0.5	Less susceptible	<=4	Resistant	<=0.008	Susceptible	<=0.03	Susceptible	0.125	Susceptible	SRR8566845	PRJNA520805
	AUSMDU00012997	2017-06-13	M	40-49	Urogenital	58	NA	cluster	210	930324	148	61.7	89.34	8143	59	39	170	78	146	154	65	426	2.002	40	13	100	7	4	100	penA Type II NonMosaic; A517G	A39T	porB1a	Wild Type	S91F, D95A	D86N	Wild Type	Detected	>2	Resistant	<=4	Resistant	<=0.008	Susceptible	4	Resistant	0.125	Susceptible	SRR8566844	PRJNA520805
	AUSMDU00012998	2017-06-13	M	30-39	Rectal	203	Not persistent	cluster	223	927104	149	61.9	89.32	9362	126	39	67	238	147	153	133	63	2.001	9	1	100	100	100	100	penA Type II NonMosaic; A517G	A39T	Wild Type	Wild Type	Wild Type	Wild Type	Wild Type	Not detected	0.5	Less susceptible	<=4	Resistant	<=0.008	Susceptible	<=0.03	Susceptible	0.5	Susceptible	SRR8566851	PRJNA520805
	AUSMDU00012999	2017-06-13	M	30-39	Rectal	16	Not persistent	cluster	204	906186	148	60.1	89.69	8143	59	39	170	78	146	154	65	426	2.002	40	13	100	7	4	100	penA Type II NonMosaic; A517G	A39T	porB1a	Wild Type	S91F, D95A	D86N	Wild Type	Detected	>2	Resistant	<=4	Resistant	<=0.008	Susceptible	4	Resistant	0.25	Susceptible	SRR8566850	PRJNA520805
	AUSMDU00013000	2017-06-13	M	20-29	Rectal	74	NA	cluster	239	957490	148	63.5	89.7	8143	59	39	170	78	146	154	65	1938	2.002	40	3	100	7	4	100	penA Type II NonMosaic; A517G	A39T	A121S	Wild Type	S91F, D95A	D86N	Wild Type	Detected	>2	Resistant	<=4	Resistant	<=0.008	Susceptible	4	Resistant	0.125	Susceptible	SRR8566849	PRJNA520805
	AUSMDU00013001	2017-06-13	M	20-29	Rectal	211	NA	cluster	182	819348	149	54.7	90.51	7363	59	39	67	78	148	153	65	158	44.001	16	10	1	1	10	100	penA Type 44 NonMosaic; A501T, A517G	-35A Del	G120K, A121D	L421P	S91F, D95G	Wild Type	Wild Type	Not detected	1	Resistant	<=4	Resistant	0.03	Susceptible	8	Resistant	0.25	Susceptible	SRR8566848	PRJNA520805
	AUSMDU00013002	2017-06-13	M	30-39	Rectal	254	NA	pair	199	971894	148	64.4	90.6	8143	59	39	170	78	146	154	65	436	2.002	40	100	100	7	3	100	penA Type II NonMosaic; A517G	A39T	Wild Type	Wild Type	S91F, D95A	S87R	Wild Type	Not detected	0.25	Less susceptible	<=4	Resistant	<=0.008	Susceptible	8	Resistant	0.25	Susceptible	SRR8566838	PRJNA520805
	AUSMDU00013003	2017-06-14	M	30-39	Pharyngeal	23	Not persistent	cluster	257	1014114	148	67.2	89.87	11981	109	112	170	111	148	153	65	934	5.002	1	21	1	1	3	100	penA Type V Nonmosaic; A517G, G543S	-35A Del	G120N, A121D	L421P	S91F, D95G	S87R	Wild Type	Not detected	2	Resistant	<=4	Resistant	0.016	Susceptible	8	Resistant	0.5	Susceptible	SRR8566773	PRJNA520805
	AUSMDU00013004	2017-06-14	M	20-29	Pharyngeal	14	Persistent	cluster	229	900596	149	60.1	91.21	8122	59	142	67	156	188	153	65	299	22.001	50	3	100	100	1	100	penA Type XXII NonMosaic; A517G	Wild Type	A121S	Wild Type	Wild Type	Wild Type	Wild Type	Not detected	0.5	Less susceptible	<=4	Resistant	<=0.008	Susceptible	<=0.03	Susceptible	<=0.06	Susceptible	SRR8566777	PRJNA520805
	AUSMDU00013005	2017-06-14	M	40-49	Urogenital	23	Not persistent	cluster	230	1014886	149	67.7	90.37	11981	109	112	170	111	148	153	65	934	5.002	1	21	1	1	3	100	penA Type V Nonmosaic; A517G, G543S	-35A Del	G120N, A121D	L421P	S91F, D95G	S87R	Wild Type	Not detected	1	Resistant	<=4	Resistant	0.016	Susceptible	8	Resistant	0.5	Susceptible	SRR8566706	PRJNA520805
	AUSMDU00013006	2017-06-14	M	20-29	Urogenital	291	NA	singleton	211	827020	149	55.2	90.33	8156	59	39	67	111	150	153	65	442	2.001	1	1	1	100	2	100	penA Type II NonMosaic; A517G	-35A Del	Wild Type	L421P	Wild Type	Wild Type	Wild Type	Not detected	0.5	Less susceptible	<=4	Resistant	<=0.008	Susceptible	<=0.03	Susceptible	0.25	Susceptible	SRR8566707	PRJNA520805
	AUSMDU00013007	2017-06-13	F	50-59	Urogenital	292	NA	singleton	269	908696	149	60.7	90.43	7822	126	39	170	111	148	153	65	1142	21.001	19	12	1	7	3	100	penA Type XXI NonMosaic; A501V, A517G	-35A Del, G45D	G120K, A121G	L421P	S91F, D95A	S87R	Wild Type	Detected	>2	Resistant	>8	Resistant	0.016	Susceptible	8	Resistant	<=0.06	Susceptible	SRR8566700	PRJNA520805
	AUSMDU00013008	2017-06-14	M	20-29	Rectal	24	NA	pair	232	1075408	149	71.8	90.04	9363	126	39	67	238	148	153	133	63	2.001	9	1	100	100	100	100	penA Type II NonMosaic; A517G	A39T	Wild Type	Wild Type	Wild Type	Wild Type	Wild Type	Not detected	0.5	Less susceptible	<=4	Resistant	<=0.008	Susceptible	<=0.03	Susceptible	0.25	Susceptible	SRR8566701	PRJNA520805
	AUSMDU00013009	2017-06-16	M	20-29	Rectal	23	Not persistent	cluster	256	870014	149	58.1	90.54	11981	109	112	170	111	148	153	65	934	5.002	1	21	1	1	3	100	penA Type V Nonmosaic; A517G, G543S	-35A Del	G120N, A121D	L421P	S91F, D95G	S87R	Wild Type	Not detected	2	Resistant	<=4	Resistant	0.016	Susceptible	8	Resistant	0.5	Susceptible	SRR8566703	PRJNA520805
	AUSMDU00013010	2017-06-16	M	50-59	Urogenital	44	NA	cluster	188	880292	149	58.8	90.39	10622	59	39	67	156	149	153	133	522	14.001	159	1	100	100	7	100	penA Type XIV NonMosaic; A517G	Wild Type	Wild Type	Wild Type	Wild Type	Wild Type	Wild Type	Detected	2	Resistant	<=4	Resistant	<=0.008	Susceptible	<=0.03	Susceptible	<=0.06	Susceptible	SRR8566862	PRJNA520805
	AUSMDU00013011	2017-06-16	M	20-29	Pharyngeal	293	NA	singleton	269	1067814	148	70.8	89.71	7823	435	39	170	111	148	153	65	1340	43.002	122	100	100	7	6	100	penA Type 43 NonMosaic; A501V, A517G	A39T	Wild Type	Wild Type	S91F, D95A	Wild Type	Wild Type	Detected	2	Resistant	>8	Resistant	0.016	Susceptible	1	Resistant	0.25	Susceptible	SRR8566697	PRJNA520805
	AUSMDU00013012	2017-06-16	M	30-39	Pharyngeal	58	NA	cluster	201	1522540	149	101.6	89.53	8143	59	39	170	78	146	154	65	426	2.002	40	13	100	7	4	100	penA Type II NonMosaic; A517G	A39T	porB1a	Wild Type	S91F, D95A	D86N	Wild Type	Detected	>2	Resistant	<=4	Resistant	<=0.008	Susceptible	4	Resistant	0.125	Susceptible	SRR8566616	PRJNA520805
	AUSMDU00013013	2017-06-13	F	20-29	Urogenital	294	NA	singleton	236	899294	149	60	89.24	1596	59	39	67	78	148	71	65	3348	19.001	54	100	1	7	26	100	penA Type XIX NonMosaic; A517G	A39T	Wild Type	L421P	S91F, D95A	S87N	Wild Type	Detected	>2	Resistant	>8	Resistant	<=0.008	Susceptible	8	Resistant	<=0.06	Susceptible	SRR8566617	PRJNA520805
	AUSMDU00013014	2017-06-14	M	20-29	Urogenital	21	Not persistent	cluster	189	879222	149	58.7	89.95	9363	126	39	67	238	148	153	133	63	2.001	9	1	100	100	100	100	penA Type II NonMosaic; A517G	A39T	Wild Type	Wild Type	Wild Type	Wild Type	Wild Type	Not detected	0.5	Less susceptible	<=4	Resistant	<=0.008	Susceptible	<=0.03	Susceptible	0.25	Susceptible	SRR8566614	PRJNA520805
[truncated: 4,785 more rows]
[truncated: 1 more columns]

## Sheet: Within-patient
AUSMDU_ID	Second_sample_ID	Third_sample_ID	Second_sample_Accession	Second_sample_BioProject	Second_sample_BioSample	Third_sample_Accession	Third_sample_BioProject	Third_sample_BioSample
AUSMDU00008755	AUSMDU00008756	NA	SRR8566829	PRJNA520805	SAMN10920503	NA	NA	NA
[truncated: 272 more rows]

## Sheet: Within-site
ID	Colony	Accession	BioProject	BioSample
[truncated: 49 more rows]
